# Supplementary material for: Decadal–centennial-scale solar-linked climate variations and millennial-scale internal oscillations during the Early Cretaceous
Source: Sci Rep. 2022 Dec 19;12:21894. doi: 10.1038/s41598-022-25815-w (PMC9763356; doi:10.1038/s41598-022-25815-w)
Supplement: Supplementary file 2 — Supplementary Table S1. [file 41598_2022_25815_MOESM2_ESM.xlsx]

## Sheet: Sheet1
Table S2. The 3-year moving average of Algal OM flux/Varve thickness (shown in Fig. 2A and Fig. S8)
Time (year)	Algal OM flux/Varve thickness
0	61.6884
1	61.6884
2	65.7191
3	35.5789
4	35.4016
5	4.40473
6	4.03209
7	62.3836
8	141.819
9	141.175
10	99.0095
11	54.9743
12	54.8566
13	37.9723
14	1.77011
15	22.985
16	24.8793
17	76.6018
18	96.8784
19	134.032
20	142.509
21	103.078
22	66.7508
23	8.79562
24	20.7492
25	24.2758
26	58.3798
27	77.2094
28	107.542
29	106.379
30	99.5408
31	81.2
32	126.648
33	131.907
34	127.85
35	53.0718
36	33.4058
37	19.3622
38	18.0429
39	6.34461
40	80.1686
41	89.8806
42	116.513
43	108.744
44	110.442
45	101.188
46	94.1937
47	92.4762
48	128.922
49	92.1997
50	95.2723
51	53.3209
52	30.4863
53	14.3135
54	5.01653
55	83.2435
56	87.9161
57	118.223
58	51.1769
59	115.735
60	89.6771
61	78.63
62	62.9493
63	98.2588
64	137.209
65	144.886
66	122.049
67	140.522
68	98.8012
69	80.0283
70	45.092
71	50.4325
72	78.3468
73	58.8461
74	55.0018
75	48.6854
76	74.6949
77	105.887
78	134.847
79	131.381
80	115.268
81	64.1401
82	66.3404
83	35.7731
84	46.409
85	44.6326
86	72.3772
87	76.1847
88	75.6918
89	70.7974
90	67.9227
91	63.1212
92	57.1588
93	59.0559
94	87.6693
95	71.007
96	88.4199
97	60.7638
98	59.5544
99	68.6758
100	48.8401
101	106.542
102	101.668
103	156.777
104	125.935
105	94.85
106	38.2452
107	16.8697
108	13.3528
109	13.9942
110	58.0845
111	105.265
112	145.396
113	133.57
114	112.415
115	71.9351
116	32.6991
117	8.86362
118	9.20252
119	29.9879
120	94.1479
121	94.3032
122	117.886
123	94.9244
124	97.3121
125	69.5164
126	49.918
127	48.5243
128	42.931
129	49.008
130	83.8507
131	70.2555
132	52.1413
133	18.9773
134	60.6229
135	49.1068
136	82.9407
137	61.3908
138	75.4963
139	127.885
140	138.53
141	154.681
142	81.3913
143	72.9909
144	79.8713
145	117.279
146	109.907
147	173.386
148	140.43
149	135.789
150	52.1584
151	40.3341
152	96.2858
153	94.5445
154	87.3078
155	89.0092
156	130.581
157	178.151
158	186.754
159	137.64
160	169.607
161	112.181
162	107.668
163	29.6925
164	12.6578
165	20.4681
166	20.7082
167	18.062
168	11.8162
169	25.8651
170	41.3734
171	72.6068
172	55.116
173	69.1354
174	50.0153
175	67.8796
176	68.2901
177	51.2928
178	52.9043
179	31.7307
180	54.3274
181	83.9363
182	92.246
183	90.7399
184	72.1235
185	54.6022
186	87.9795
187	69.86
188	90.6309
189	44.0448
190	32.6715
191	68.0029
192	87.4976
193	86.2223
194	30.4914
195	2.33967
196	31.7484
197	93.113
198	93.318
199	85.2853
200	36.3839
201	82.9878
202	84.9843
203	103.135
204	65.775
205	87.1281
206	70.372
207	79.0949
208	62.0748
209	56.9587
210	77.5204
211	59.8274
212	60.5532
213	23.2575
214	31.1247
215	22.6207
216	40.4938
217	33.2677
218	36.1865
219	46.4867
220	39.5673
221	55.1405
222	63.941
223	77.7705
224	155.624
225	143.932
226	143.253
227	49.7548
228	24.2901
229	17.5028
230	24.2054
231	39.8717
232	49.1676
233	74.8428
234	112.377
235	93.6208
236	72.9477
237	41.1294
238	52.6682
239	40.0273
240	20.5591
241	13.4579
242	11.8355
243	9.26569
244	57.7093
245	70.0921
246	78.7964
247	47.66
248	76.502
249	91.4242
250	88.4895
251	60.5115
252	72.2947
253	83.0968
254	163.884
255	194.931
256	202.405
257	124.04
258	103.48
259	91.5631
260	106.064
261	81.2845
262	94.8692
263	71.3219
264	56.8283
265	19.5308
266	25.245
267	131.337
268	174.465
269	206.3
270	118.411
271	84.325
272	84.3734
273	79.2237
274	81.2613
275	50.6328
276	45.8355
277	43.1171
278	80.0706
279	104.078
280	124.748
281	125.493
282	88.8969
283	68.258
284	85.1105
285	118.058
286	171.683
287	137.593
288	107.16
289	97.5844
290	65.7892
291	75.9985
292	46.3891
293	76.2501
294	65.4017
295	81.3295
296	98.1112
297	170.203
298	150.55
299	134.623
300	92.5664
301	126.05
302	97.4045
303	95.0644
304	58.2411
305	97.096
306	105.643
307	125.571
308	140.991
309	135.181
310	128.395
311	105.897
312	94.8774
313	124.395
314	133.587
315	128.205
316	117.179
317	72.7339
318	83.327
319	56.9508
320	96.9884
321	89.6464
322	70.6341
323	52.1093
324	37.906
325	42.2454
326	19.2095
327	12.1404
328	4.37454
329	2.9858
330	2.14145
331	4.72161
332	4.82046
333	29.1683
334	43.2402
335	56.7491
336	45.6845
337	30.8922
338	25.6972
339	14.2982
340	27.0605
341	35.1759
342	67.0492
343	85.6205
344	96.5807
345	77.5047
346	58.4602
347	31.4394
348	46.6333
349	46.243
350	101.556
351	85.5232
352	74.7467
353	79.6078
354	69.2696
355	75.7
356	42.6958
357	64.1527
358	102.792
359	84.8723
360	61.1009
361	53.4177
362	68.9142
363	109.627
364	109.934
365	102.965
366	67.6373
367	61.1004
368	88.2977
369	83.5583
370	49.7641
371	47.1983
372	75.0464
373	99.1053
374	78.1987
375	81.2872
376	80.2059
377	64.6221
378	46.4773
379	22.9216
380	20.5952
381	49.3508
382	94.1991
383	99.9247
384	88.3233
385	76.7999
386	117.063
387	125.635
388	104.078
389	69.2659
390	28.853
391	49.1992
392	51.9893
393	63.1996
394	78.8127
395	76.0072
396	104.241
397	85.5321
398	92.2457
399	71.5644
400	68.3062
401	50.6028
402	40.3244
403	32.2886
404	95.973
405	149.781
406	138.428
407	77.2865
408	50.2685
409	101.132
410	122.111
411	87.2166
412	79.0737
413	56.6441
414	115.639
415	80.9953
416	76.505
417	67.8637
418	95.7054
419	99.0628
420	67.5849
421	49.1444
422	72.8918
423	96.5198
424	72.4476
425	60.5463
426	50.3803
427	81.6807
428	116.654
429	104.525
430	95.747
431	70.2055
432	91.8622
433	94.4081
434	116.645
435	81.9209
436	62.5071
437	68.8438
438	72.4384
439	74.3614
440	29.8102
441	34.8131
442	48.8923
443	72.2344
444	82.2749
445	70.0747
446	83.796
447	85.2537
448	77.4047
449	32.8336
450	13.9111
451	25.553
452	73.4586
453	88.5223
454	100.331
455	51.149
456	27.455
457	25.6399
458	27.3118
459	45.1512
460	21.5227
461	19.3799
462	16.3023
463	24.708
464	55.4775
465	49.5286
466	82.1945
467	62.133
468	106.746
469	96.025
470	107.058
471	89.7454
472	81.8182
473	67.3635
474	55.9656
475	60.4428
476	81.9583
477	81.0557
478	59.3237
479	45.7359
480	34.9754
481	47.4113
482	65.9282
483	79.7516
484	88.0525
485	102.813
486	89.1695
487	64.2615
488	72.8923
489	69.3682
490	68.199
491	11.2455
492	23.6535
493	24.6348
494	29.0512
495	13.9342
496	38.7346
497	63.9524
498	71.7834
499	46.1106
500	45.2767
501	59.6048
502	65.9098
503	36.7439
504	26.9457
505	49.9929
506	79.4519
507	72.5358
508	45.1917
509	15.8047
510	10.8132
511	16.6225
512	19.3952
513	17.4229
514	28.8523
515	32.6932
516	28.6027
517	35.7093
518	49.4286
519	53.1489
520	37.7543
521	19.8477
522	16.8422
523	6.9802
524	5.04798
525	10.42
526	32.3995
527	52.8914
528	67.1516
529	45.3495
530	77.2896
531	109.504
532	121.815
533	93.0978
534	39.4014
535	27.0468
536	5.15917
537	6.54354
538	21.0091
539	60.1836
540	78.4483
541	66.8977
542	90.5129
543	97.6155
544	94.2194
545	30.2424
546	18.5199
547	17.9291
548	16.9465
549	23.0361
550	28.763
551	30.4772
552	22.9294
553	28.2109
554	31.8334
555	17.8998
556	7.91856
557	3.78674
558	5.18094
559	27.7663
560	26.2731
561	70.8642
562	115.488
563	138.481
564	148.635
565	182.832
566	190.69
567	168.991
568	76.8342
569	62.6819
570	44.0583
571	56.9499
572	49.8223
573	88.019
574	119.195
575	134.399
576	98.5856
577	76.046
578	56.4991
579	49.5624
580	30.4823
581	52.2965
582	73.3594
583	69.651
584	63.2026
585	31.1967
586	24.1034
587	3.66817
588	3.88616
589	2.60682
590	13.724
591	50.3877
592	62.2983
593	58.1727
594	29.1599
595	17.2878
596	10.4224
597	2.45623
598	10.0505
599	12.8021
600	15.1866
601	8.72549
602	7.03757
603	4.9326
604	3.99399
605	11.6485
606	11.3665
607	10.5865
608	1.50134
609	22.5562
610	41.9491
611	93.9489
612	97.2632
613	111.636
614	69.5109
615	86.6958
616	85.4813
617	109.134
618	73.5881
619	50.4667
620	40.378
621	35.3299
622	46.6331
623	80.9902
624	117.425
625	97.3402
626	93.2569
627	65.6341
628	99.8764
629	73.1489
630	70.1034
631	77.5351
632	94.6405
633	88.5262
634	46.8324
635	3.07505
636	2.26205
637	2.96419
638	10.4361
639	10.4028
640	11.2985
641	3.31269
642	105.951
643	117.24
644	135.466
645	44.9074
646	100.496
647	128.091
648	158.707
649	133.538
650	88.9917
651	52.3339
652	21.4321
653	45.2994
654	77.5213
655	86.5128
656	61.91
657	32.7619
658	22.8123
659	27.0229
660	47.8317
661	76.3801
662	77.4891
663	47.9058
664	56.9149
665	63.6643
666	88.2662
667	38.8335
668	27.8724
669	34.7551
670	44.1993
671	60.5525
672	85.963
673	77.8917
674	76.5303
675	28.8542
676	27.6384
677	11.0323
678	6.08577
679	15.2331
680	72.5207
681	71.9493
682	76.5891
683	19.1464
684	15.0637
685	11.4401
686	45.4286
687	46.8605
688	50.5958
689	76.4459
690	75.8229
691	62.2737
692	8.10413
693	28.0554
694	40.3329
695	34.783
696	48.455
697	39.9288
698	43.739
699	10.5807
700	44.5933
701	54.9547
702	65.7964
703	27.6262
704	43.8698
705	35.9267
706	36.1165
707	6.40178
708	10.2141
709	10.4552
710	10.0676
711	2.47971
712	1.43749
713	1.0292
714	0.585749
715	0.711341
716	0.872488
717	1.13224
718	3.24367
719	3.62528
720	3.60011
721	1.48613
722	9.46289
723	41.8925
724	58.5029
725	50.1542
726	25.645
727	9.11847
728	35.4495
729	42.6061
730	42.7729
731	26.9636
732	20.8015
733	30.6157
734	21.0356
735	12.6667
736	3.73149
737	3.17679
738	3.10623
739	2.2202
740	2.50411
741	22.041
742	24.4481
743	23.6139
744	3.5843
745	1.25763
746	29.9375
747	30.8919
748	50.9564
749	22.4396
750	21.7123
751	1.19031
752	0.920502
753	0.690904
754	0.869239
755	1.22958
756	1.48432
757	1.50215
758	1.87245
759	1.6811
760	2.15953
761	1.71269
762	1.4524
763	0.917479
764	6.55345
765	6.7454
766	7.23256
767	22.3024
768	70.1793
769	78.9441
770	58.7351
771	11.0444
772	1.86132
773	54.8656
774	66.1017
775	74.7693
776	21.4515
777	9.97613
778	1.5043
779	1.18088
780	9.37695
781	20.3327
782	20.2694
783	12.7549
784	2.77301
785	3.17025
786	4.07732
787	3.34568
788	2.98664
789	6.06632
790	7.43587
791	7.54117
792	3.40914
793	2.17438
794	2.72736
795	2.17143
796	15.9509
797	16.4564
798	60.101
799	45.9689
800	45.0639
801	3.5018
802	46.2796
803	65.0119
804	67.9565
805	25.3325
806	6.51484
807	1.50755
808	1.21735
809	25.0125
810	28.1787
811	55.7143
812	41.8099
813	78.3156
814	66.7423
815	57.4949
816	18.3555
817	37.5633
818	43.2833
819	44.0387
820	8.93332
821	3.00059
822	9.05697
823	9.78741
824	9.98376
825	2.99269
826	2.66069
827	2.03878
828	2.00203
829	46.2929
830	52.6118
831	53.2609
832	70.7773
833	64.6837
834	84.876
835	28.2487
836	42.6443
837	21.4978
838	15.9304
839	8.10408
840	46.6866
841	47.8768
842	68.0422
843	31.3317
844	31.3635
845	5.7654
846	10.6998
847	11.1243
848	10.4159
849	4.01702
850	7.75681
851	7.43179
852	22.7836
853	17.9868
854	17.9761
855	17.2887
856	16.4989
857	23.5311
858	8.79817
859	9.83969
860	5.68986
861	9.80839
862	20.1232
863	19.3754
864	15.6209
865	33.7657
866	31.2333
867	30.3894
868	1.09916
869	27.9615
870	39.5365
871	47.4425
872	20.7735
873	9.46943
874	1.72142
875	2.11725
876	2.64503
877	17.9754
878	26.6345
879	58.3086
880	74.9189
881	72.4251
882	43.6099
883	11.1843
884	4.28237
885	0.779095
886	25.5565
887	43.3204
888	45.6017
889	21.91
890	4.39182
891	3.83681
892	20.9275
893	22.0905
894	28.4137
895	10.6754
896	12.2837
897	5.99211
898	20.8777
899	17.9672
900	16.705
901	2.79488
902	3.70736
903	4.90928
904	4.35584
905	4.11272
906	34.7344
907	54.7688
908	54.8611
909	40.127
910	19.932
911	19.474
912	7.88406
913	14.7585
914	44.8805
915	90.4644
916	98.593
917	68.402
918	17.24
919	24.1904
920	54.2609
921	54.4696
922	34.4032
923	7.20084
924	39.4864
925	49.2163
926	47.6263
927	25.759
928	15.4671
929	51.4952
930	53.1705
931	62.3593
932	28.2449
933	17.3873
934	14.9664
935	79.4942
936	78.6876
937	95.5144
938	70.7678
939	81.3636
940	56.3227
941	13.448
942	2.373
943	2.30366
944	18.7866
945	46.0054
946	56.8636
947	43.7095
948	17.848
949	7.13468
950	56.7057
951	66.0031
952	93.1872
953	50.7421
954	39.9657
955	12.5119
956	11.8758
957	49.7375
958	90.5117
959	102.694
960	64.7052
961	29.1012
962	6.76047
963	6.53434
964	2.13978
965	2.8964
966	4.24674
967	13.4885
968	15.0319
969	27.1025
970	39.4233
971	40.1819
972	35.9141
973	31.1901
974	57.8233
975	48.7525
976	44.6718
977	28.9228
978	54.394
979	53.1092
980	76.2916
981	67.1441
982	54.7691
983	17.7136
984	0.950375
985	0.964977
986	28.9246
987	47.818
988	48.2542
989	23.3947
990	41.132
991	48.3659
992	55.3775
993	18.7674
994	10.8154
995	0.46463
996	0.430289
997	0.509612
998	7.25957
999	10.8486
1000	11.239
1001	4.92701
1002	1.73535
1003	1.55537
1004	1.21821
1005	1.46743
1006	3.42165
1007	4.6329
1008	4.21233
1009	3.07252
1010	2.11446
1011	2.55351
1012	1.73009
1013	2.60161
1014	2.05419
1015	2.0139
1016	0.842831
1017	0.809918
1018	8.19027
1019	9.06644
1020	11.2382
1021	3.82314
1022	25.2486
1023	31.0668
1024	32.3076
1025	14.5255
1026	29.4787
1027	32.5825
1028	28.9049
1029	6.21044
1030	15.982
1031	15.7646
1032	15.456
1033	1.04224
1034	4.95175
1035	5.29062
1036	5.75192
1037	2.99962
1038	3.45105
1039	3.16764
1040	3.51444
1041	2.99436
1042	3.51464
1043	1.63278
1044	8.32346
1045	8.45617
1046	8.87135
1047	56.5903
1048	90.1905
1049	104.056
1050	53.2959
1051	20.3838
1052	7.23014
1053	3.57121
1054	3.2318
1055	47.3843
1056	79.5187
1057	80.1725
1058	97.8076
1059	67.7064
1060	67.494
1061	16.3091
1062	15.4135
1063	14.8759
1064	3.3549
1065	2.06548
1066	38.8037
1067	45.3971
1068	45.6939
1069	8.27584
1070	1.85904
1071	80.6427
1072	80.7605
1073	98.4346
1074	27.9694
1075	63.4157
1076	64.512
1077	154.533
1078	128.969
1079	110.335
1080	12.5289
1081	3.5267
1082	55.3225
1083	109.733
1084	122.839
1085	71.7664
1086	19.572
1087	54.5173
1088	65.7885
1089	66.4547
1090	66.4547
