# Supplementary material for: Decadal–centennial-scale solar-linked climate variations and millennial-scale internal oscillations during the Early Cretaceous
Source: Sci Rep. 2022 Dec 19;12:21894. doi: 10.1038/s41598-022-25815-w (PMC9763356; doi:10.1038/s41598-022-25815-w)
Supplement: Supplementary file 3 — Supplementary Table S2. [file 41598_2022_25815_MOESM3_ESM.xlsx]

## Sheet: Sheet1
Table S3. The 50-year moving average of log(Ca/Ti), log(Ca/Ti) high frequency, and amplitude modulation envelopes of log(Ca/Ti) high frequency in CSH01 core (shown in Figs. 4A, 5A)
Time (year)	log(Ca/Ti)	log(Ca/Ti) high frequency	Amplitude modulation envelopes of log(Ca/Ti) high frequency
0	3.34571	-0.0778297	1.60363
50	3.33359	-0.0669926	1.59498
100	3.31958	-0.0674922	1.59359
150	3.41975	-0.125806	1.59891
200	3.29932	-0.0269044	1.61035
250	3.13071	0.143562	1.62736
300	2.89926	0.359742	1.64935
350	2.72721	0.517341	1.67575
400	2.7299	0.502657	1.70599
450	3.00257	0.276544	1.7395
500	3.1724	0.0972989	1.7757
550	3.31489	-0.0348829	1.81403
600	3.3478	-0.0720774	1.85391
650	3.30588	-0.0513989	1.89477
700	3.35898	-0.0840968	1.93603
750	3.3438	-0.0714114	1.97713
800	3.28068	-0.0246109	2.0175
850	3.30003	-0.00986727	2.05655
900	3.12955	0.167467	2.09372
950	2.71611	0.556557	2.12844
1000	2.25581	0.994457	2.16013
1050	1.92764	1.28428	2.18823
1100	2.03601	1.13344	2.21501
1150	2.91504	0.415399	2.24309
1200	3.27536	0.0582653	2.27238
1250	3.09665	0.158005	2.30278
1300	3.01298	0.23259	2.33422
1350	3.09563	0.18286	2.36658
1400	3.08085	0.223411	2.3998
1450	2.76488	0.499759	2.43377
1500	2.46652	0.759285	2.46841
1550	2.49432	0.736389	2.50362
1600	2.80505	0.436968	2.53931
1650	3.30495	0.0168598	2.5754
1700	3.35741	-0.0621173	2.61179
1750	3.17936	0.0758591	2.64839
1800	3.09241	0.174782	2.68512
1850	3.00019	0.266573	2.72188
1900	2.90625	0.344558	2.75858
1950	2.93726	0.313694	2.79513
2000	3.09	0.160563	2.83145
2050	3.36549	-0.0723127	2.86743
2100	3.42354	-0.172799	2.90299
2150	3.60441	-0.41523	2.93804
2200	4.39379	-1.03496	2.97249
2250	4.43567	-1.08591	3.00625
2300	3.81593	-0.533807	3.03923
2350	3.0834	0.149374	3.07134
2400	2.63145	0.611013	3.10248
2450	2.37794	0.892573	3.13257
2500	2.09683	1.12862	3.16151
2550	2.14548	1.09731	3.18922
2600	2.38205	0.881345	3.21561
2650	2.63862	0.62082	3.24058
2700	2.9509	0.297271	3.26405
2750	3.42203	-0.159154	3.28592
2800	3.95953	-0.606929	3.3061
2850	3.88616	-0.633569	3.32451
2900	4.07237	-0.766833	3.34105
2950	4.18407	-0.908699	3.35563
3000	4.52072	-1.17607	3.36816
3050	4.57198	-1.21148	3.37856
3100	4.27968	-0.925776	3.38713
3150	3.78489	-0.495929	3.39427
3200	3.70966	-0.370455	3.40006
3250	3.73784	-0.361698	3.40454
3300	3.59406	-0.209539	3.40778
3350	3.22073	0.161879	3.40983
3400	2.65098	0.717796	3.41075
3450	2.02478	1.33732	3.4106
3500	1.46443	1.89165	3.40943
3550	1.13036	2.21489	3.40731
3600	1.24235	2.11209	3.40133
3650	1.85192	1.55344	3.38882
3700	2.64264	0.85976	3.37015
3750	2.87335	0.569908	3.34573
3800	3.02744	0.349714	3.31592
3850	3.63712	-0.28237	3.28112
3900	4.89035	-1.18128	3.24172
3950	4.00917	-0.715024	3.19836
4000	4.35687	-0.821101	3.15159
4050	4.03249	-0.507518	3.10166
4100	3.21021	0.17175	3.04881
4150	3.11491	0.33303	2.99329
4200	3.27263	0.164103	2.93533
4250	3.80121	-0.294335	2.87519
4300	4.16991	-0.647022	2.81311
4350	4.29452	-0.755914	2.74934
4400	4.10556	-0.619129	2.68411
4450	4.08277	-0.579454	2.61767
4500	4.15748	-0.587762	2.55028
4550	3.8105	-0.32458	2.48216
4600	3.6089	-0.156096	2.41356
4650	3.63885	-0.195703	2.34474
4700	3.78257	-0.389638	2.27593
4750	4.22319	-0.772789	2.20738
4800	4.24668	-0.860214	2.13934
4850	4.12176	-0.75078	2.07204
4900	3.77781	-0.450434	2.00573
4950	3.42946	-0.148881	1.94066
5000	3.35252	-0.0613851	1.87707
5050	3.39122	-0.0736905	1.8152
5100	3.30426	-0.022764	1.7553
5150	3.37695	-0.0943728	1.69762
5200	3.60821	-0.285835	1.64239
5250	3.6772	-0.351246	1.58987
5300	3.50354	-0.271971	1.5403
5350	3.73653	-0.47413	1.49391
5400	4.01285	-0.645571	1.45096
5450	3.45085	-0.265685	1.4117
5500	3.47816	-0.279029	1.37635
5550	3.94311	-0.681289	1.34518
5600	4.31517	-1.07548	1.31841
5650	4.73268	-1.42499	1.29631
5700	4.62558	-1.24961	1.27961
5750	3.4629	-0.356833	1.26911
5800	3.36491	-0.15892	1.26513
5850	3.42924	-0.222252	1.27226
5900	3.55753	-0.389174	1.29414
5950	3.98932	-0.759946	1.3297
6000	4.22351	-0.968296	1.37783
6050	4.11251	-0.856267	1.43745
6100	3.74275	-0.508941	1.50747
6150	3.40135	-0.165781	1.5868
6200	3.19334	0.0411191	1.67435
6250	3.21617	0.0545769	1.76902
6300	3.20806	0.0341977	1.86972
6350	3.37797	-0.115303	1.97538
6400	3.5128	-0.235085	2.08489
6450	3.41979	-0.175816	2.19716
6500	3.2579	-0.0595172	2.31111
6550	3.33208	-0.140589	2.42564
6600	3.61895	-0.385281	2.53966
6650	3.74067	-0.507399	2.65209
6700	3.74117	-0.522505	2.76183
6750	3.78772	-0.533978	2.86779
6800	3.62811	-0.42755	2.96888
6850	3.6692	-0.453079	3.06401
6900	3.73048	-0.54008	3.1521
6950	3.9596	-0.61669	3.23204
7000	3.11586	0.170726	3.30276
7050	1.61495	1.44865	3.36315
7100	1.12219	1.99795	3.41213
7150	1.06113	2.10108	3.44861
7200	1.01742	2.12735	3.47028
7250	1.05419	2.08157	3.46303
7300	1.13914	1.98266	3.45073
7350	1.2456	1.85965	3.43361
7400	1.36053	1.72737	3.41186
7450	1.48568	1.59494	3.3857
7500	1.56673	1.48989	3.35533
7550	1.71943	1.30845	3.32098
7600	2.12826	0.918313	3.28285
7650	2.6182	0.487912	3.24115
7700	2.69438	0.436964	3.19608
7750	2.1469	0.840918	3.14787
7800	2.08187	0.89401	3.09673
7850	2.50592	0.487773	3.04285
7900	3.16849	-0.134951	2.98646
7950	3.62725	-0.628519	2.92776
8000	4.02601	-1.03063	2.86697
8050	4.28791	-1.25421	2.80429
8100	4.02922	-1.07398	2.73963
8150	3.77872	-0.841995	2.6729
8200	3.55105	-0.622658	2.60434
8250	3.2642	-0.333579	2.53419
8300	2.77606	0.0989102	2.46269
8350	2.46307	0.390715	2.39009
8400	2.41805	0.442311	2.31661
8450	2.50613	0.354709	2.24251
8500	2.63873	0.251397	2.16802
8550	2.48211	0.348764	2.09339
8600	2.39422	0.356299	2.01885
8650	2.88411	-0.0476213	1.94464
8700	3.16718	-0.309227	1.871
8750	3.03393	-0.200659	1.79818
8800	2.65834	0.118156	1.72641
8850	2.44856	0.282888	1.65593
8900	2.69107	0.0633582	1.58698
8950	3.11853	-0.347665	1.51981
9000	3.52799	-0.700053	1.45466
9050	3.42677	-0.68017	1.39176
9100	3.43592	-0.720755	1.33135
9150	3.74307	-0.965691	1.27367
9200	3.78573	-1.02022	1.21897
9250	3.60528	-0.89206	1.16701
9300	3.54817	-0.83032	1.11757
9350	3.49291	-0.805934	1.07088
9400	3.60508	-0.894048	1.02721
9450	3.60789	-0.836478	0.986806
9500	2.95538	-0.326061	0.949909
9550	2.69311	-0.0720812	0.916773
9600	2.81738	-0.128915	0.887647
9650	2.84056	-0.135372	0.862781
9700	2.74179	-0.0251023	0.842424
9750	2.54099	0.161365	1.01068
9800	2.44906	0.272571	1.1033
9850	2.40125	0.333517	1.14534
9900	2.3765	0.374909	1.16755
9950	2.31287	0.411569	1.1848
10000	2.46936	0.244918	1.19689
10050	2.9402	-0.167599	1.20991
10100	3.28079	-0.4294	1.22287
10150	2.92228	-0.188585	1.23477
10200	2.82684	-0.103545	1.24461
10250	3.03007	-0.241941	1.25138
10300	2.99633	-0.169792	1.2541
10350	2.47666	0.266055	1.25175
10400	2.1749	0.561915	1.24335
10450	2.08247	0.652433	1.2279
10500	2.11611	0.605282	1.20845
10550	2.26575	0.447514	1.1888
10600	2.46178	0.239697	1.16901
10650	2.65618	0.0370376	1.14914
10700	2.78408	-0.103755	1.12927
10750	2.82126	-0.147742	1.10946
10800	2.71249	-0.0697459	1.08978
10850	2.60746	0.0167906	1.0703
10900	2.56964	0.0444684	1.05108
10950	2.61672	0.0106191	1.0322
11000	2.59348	0.0148309	1.01371
11050	2.60267	-0.00835263	0.9957
11100	2.70531	-0.0882488	0.978222
11150	2.69844	-0.0891605	0.961348
11200	2.64502	-0.0472546	0.945145
11250	2.61377	-0.0190942	0.929681
11300	2.59321	-0.00202857	0.915024
11350	2.58778	-0.000952238	0.901241
11400	2.62497	-0.0332195	0.888401
11450	2.6639	-0.0742582	0.87657
11500	2.69811	-0.115258	0.865817
11550	2.71983	-0.152106	0.856209
11600	2.75321	-0.198081	0.847813
11650	2.80002	-0.250696	0.840698
11700	2.81204	-0.277131	0.834931
11750	2.79466	-0.275617	0.829922
11800	2.75778	-0.254612	0.825052
11850	2.71631	-0.222807	0.820345
11900	2.63616	-0.161929	0.815827
11950	2.55809	-0.106239	0.811523
12000	2.53806	-0.0959862	0.807457
12050	2.53941	-0.102438	0.803655
12100	2.53816	-0.100647	0.800141
12150	2.49712	-0.0555529	0.79694
12200	2.3602	0.0675974	0.794078
12250	2.22256	0.179718	0.791578
12300	2.28123	0.159602	0.789466
12350	2.24885	0.195031	0.787767
12400	2.14298	0.300425	0.786505
12450	2.00124	0.432671	0.785707
12500	1.92324	0.50948	0.785395
12550	1.93484	0.49165	0.787337
12600	2.08202	0.365323	0.792954
12650	2.16626	0.265426	0.801756
12700	2.26619	0.155083	0.813253
12750	2.4336	-0.00164387	0.826957
12800	2.56632	-0.110182	0.842377
12850	2.46579	0.00844499	0.859023
12900	2.01232	0.357162	0.876406
12950	2.07151	0.348428	0.894037
13000	2.27452	0.181364	0.911424
13050	2.41244	0.0550342	0.92808
13100	2.47381	0.0135456	0.943513
13150	2.36558	0.133843	0.957234
13200	2.04681	0.390038	0.968754
13250	2.02612	0.45255	0.977583
13300	1.95586	0.537917	0.983231
13350	1.73665	0.709982	0.985208
13400	1.78405	0.703647	0.978853
13450	1.82077	0.669587	0.969545
13500	1.84407	0.618238	0.958348
13550	2.03323	0.443054	0.945355
13600	2.21241	0.257541	0.930657
13650	2.38059	0.0798969	0.914346
13700	2.55579	-0.0957218	0.896515
13750	2.68566	-0.22778	0.877254
13800	2.74397	-0.27513	0.856657
13850	2.6185	-0.178765	0.836266
13900	2.5128	-0.0793291	0.817478
13950	2.42306	0.00450537	0.800159
14000	2.32634	0.0887739	0.784177
14050	2.23866	0.160828	0.769399
14100	2.18972	0.184205	0.755693
14150	2.27303	0.110871	0.742927
14200	2.29087	0.076836	0.730967
14250	2.25185	0.0950342	0.719682
14300	2.19281	0.138679	0.708939
14350	2.11202	0.200631	0.698606
14400	2.04772	0.243015	0.68855
14450	2.07456	0.216109	0.678638
14500	2.11962	0.16731	0.668738
14550	2.18677	0.0988971	0.658718
14600	2.29522	-0.00101402	0.648445
14650	2.41048	-0.114176	0.637786
14700	2.56077	-0.264089	0.62661
14750	2.77749	-0.457264	0.614783
14800	2.90196	-0.572333	0.602174
14850	2.89166	-0.558778	0.590067
14900	2.74915	-0.44035	0.579776
14950	2.68617	-0.367226	0.571213
15000	2.64975	-0.319643	0.564289
15050	2.61955	-0.272843	0.558915
15100	2.57117	-0.216533	0.555004
15150	2.56745	-0.198025	0.552466
15200	2.60862	-0.223856	0.551212
15250	2.67414	-0.27668	0.551155
15300	2.74814	-0.342268	0.552206
15350	2.83382	-0.424436	0.554275
15400	2.96273	-0.540512	0.557275
15450	3.09982	-0.654836	0.561117
15500	3.16581	-0.695309	0.565712
15550	3.06713	-0.599099	0.570971
15600	2.91577	-0.465361	0.576806
15650	2.9067	-0.422101	0.583129
15700	2.81373	-0.335384	0.58985
15750	2.75802	-0.286849	0.596882
15800	2.89178	-0.417768	0.662372
15850	3.29343	-0.755754	0.818928
15900	3.58207	-0.894873	1.02815
15950	2.79871	-0.227787	1.25292
16000	2.10252	0.437372	1.45623
16050	1.86106	0.7057	1.59988
16100	1.95886	0.677674	1.70067
16150	1.96341	0.679302	1.8002
16200	1.95431	0.693169	1.89747
16250	1.99636	0.656315	1.99145
16300	2.12906	0.561367	2.08113
16350	2.12894	0.578062	2.16549
16400	1.94496	0.750099	2.24351
16450	1.74012	0.950454	2.31419
16500	1.60308	1.09431	2.3765
16550	1.53049	1.18198	2.42944
16600	1.46279	1.26988	2.47197
16650	1.31873	1.41666	2.5031
16700	1.16862	1.56875	2.5218
16750	1.09185	1.65014	2.52706
16800	1.17137	1.6012	2.52296
16850	1.32543	1.46698	2.51442
16900	1.51442	1.28765	2.50162
16950	1.75018	1.03202	2.48478
17000	2.26709	0.569315	2.4641
17050	2.71859	0.1418	2.43977
17100	3.01786	-0.145767	2.41201
17150	3.17297	-0.268748	2.381
17200	3.02524	-0.12644	2.34697
17250	2.70952	0.169156	2.3101
17300	2.45402	0.410197	2.27059
17350	2.40974	0.476132	2.22867
17400	2.4259	0.457546	2.18451
17450	2.54417	0.326065	2.13833
17500	2.88891	0.00460607	2.09033
17550	3.30129	-0.377808	2.04071
17600	3.59101	-0.649238	1.98967
17650	3.67725	-0.720809	1.93742
17700	3.517	-0.587153	1.88416
17750	3.37493	-0.453311	1.83008
17800	3.33147	-0.406017	1.7754
17850	3.34243	-0.408113	1.72031
17900	3.30857	-0.392618	1.66502
17950	3.32639	-0.405485	1.60972
18000	3.28768	-0.386005	1.55463
18050	3.26265	-0.361236	1.49994
18100	3.16509	-0.281942	1.44585
18150	3.07185	-0.218385	1.39258
18200	3.16491	-0.320581	1.34031
18250	3.47646	-0.594514	1.28925
18300	3.72311	-0.798069	1.23961
18350	3.67274	-0.783976	1.19158
18400	3.7167	-0.827925	1.14537
18450	3.87123	-0.935204	1.20839
18500	3.78368	-0.881955	1.20701
18550	3.80256	-0.87816	1.2041
18600	3.84763	-0.88439	1.2001
18650	3.7423	-0.793687	1.19545
18700	3.71535	-0.748146	1.19059
18750	3.70903	-0.716663	1.18595
18800	3.64429	-0.625534	1.18198
18850	3.47821	-0.444065	1.17912
18900	3.27546	-0.240005	1.1778
18950	3.22101	-0.142098	1.17846
19000	3.1833	-0.0773072	1.18155
19050	3.14975	-0.0307102	1.18749
19100	3.18212	-0.0439389	1.19674
19150	3.27799	-0.129373	1.21162
19200	3.49091	-0.343448	1.23399
19250	3.95259	-0.798558	1.26354
19300	4.73682	-1.28054	1.29996
19350	3.74693	-0.537002	1.3428
19400	3.24868	-0.0356705	1.39143
19450	3.31047	-0.0153728	1.44532
19500	3.40529	-0.0481545	1.50389
19550	3.23231	0.0900966	1.56661
19600	3.21771	0.14779	1.63292
19650	3.11269	0.238264	1.70225
19700	3.10614	0.231647	1.77408
19750	3.32475	0.0511147	1.84783
19800	3.49806	-0.0866669	1.92295
19850	3.43262	-0.025917	1.99891
19900	3.29098	0.100227	2.07513
19950	3.30324	0.11924	2.15107
20000	3.32876	0.130591	2.22618
20050	3.22136	0.235804	2.2999
20100	3.12799	0.333196	2.37168
20150	3.09113	0.384341	2.44097
20200	3.0174	0.445038	2.50722
20250	2.9402	0.532949	2.56986
20300	2.65365	0.770625	2.62836
20350	2.39706	0.999976	2.68215
20400	2.2066	1.16562	2.73069
20450	2.09449	1.26497	2.77342
20500	1.99018	1.3438	2.80979
20550	1.94603	1.35482	2.84235
20600	2.09217	1.19724	2.87403
20650	2.4084	0.887853	2.90483
20700	2.77202	0.528952	2.93477
20750	3.1175	0.11853	2.96387
20800	3.90744	-0.541992	2.99212
20850	4.09748	-0.715848	3.01955
20900	3.64657	-0.397575	3.04616
20950	3.62638	-0.328949	3.07197
21000	3.60743	-0.307954	3.09698
21050	3.56546	-0.264162	3.1212
21100	3.48605	-0.173058	3.14465
21150	3.2851	0.00380375	3.16735
21200	3.15956	0.087925	3.18929
21250	3.41558	-0.163698	3.21049
21300	3.98658	-0.659951	3.23096
21350	4.33499	-1.03421	3.25071
21400	4.69728	-1.37866	3.26976
21450	4.93798	-1.52042	3.28811
21500	4.36529	-1.02894	3.30563
21550	3.72837	-0.462112	3.32218
21600	3.57699	-0.243346	3.33782
21650	3.36783	-0.0435513	3.35256
21700	3.20812	0.0842648	3.36644
21750	3.34192	-0.039263	3.3795
21800	3.65118	-0.28306	3.39177
21850	3.61655	-0.294689	3.40329
21900	3.57914	-0.291043	3.4141
21950	3.75218	-0.458988	3.42421
22000	4.0381	-0.698275	3.43368
22050	4.04483	-0.731156	3.44253
22100	3.97822	-0.681812	3.4508
22150	3.95949	-0.632794	3.45852
22200	3.74476	-0.455215	3.46572
22250	3.61825	-0.324876	3.47245
22300	3.50661	-0.263173	3.47873
22350	3.73387	-0.437984	3.48461
22400	3.84147	-0.557454	3.49011
22450	3.95789	-0.705878	3.49526
22500	4.35726	-1.02421	3.50011
22550	4.43271	-1.11175	3.50469
22600	4.35323	-1.00778	3.50902
22650	3.98805	-0.544184	3.51316
22700	2.69651	0.605132	3.51712
22750	1.71546	1.56097	3.52095
22800	1.23861	2.05242	3.52467
22850	1.13717	2.19412	3.52833
22900	1.13328	2.20737	3.53058
22950	1.20138	2.12635	3.51692
23000	1.45448	1.87903	3.49822
23050	1.85999	1.50549	3.4747
23100	2.24441	1.14901	3.44659
23150	2.54936	0.86412	3.41411
23200	2.77749	0.645752	3.37749
23250	2.96496	0.462855	3.33695
23300	3.14649	0.272557	3.29271
23350	3.40687	0.0222791	3.24499
23400	3.62484	-0.183055	3.19403
23450	3.67998	-0.254792	3.14004
23500	3.71895	-0.292382	3.08326
23550	3.73073	-0.30446	3.02389
23600	3.72832	-0.315073	2.96217
23650	3.82328	-0.40472	2.89832
23700	3.97444	-0.530673	2.83256
23750	4.01626	-0.683764	2.76513
23800	4.79992	-1.12225	2.69623
23850	3.68755	-0.341974	2.62589
23900	3.39411	-0.0143364	2.5541
23950	3.45387	-0.0396349	2.48108
24000	3.46795	-0.0810635	2.40703
24050	3.55111	-0.160122	2.33219
24100	3.58938	-0.203894	2.25674
24150	3.5987	-0.211242	2.18091
24200	3.55539	-0.183235	2.10491
24250	3.58328	-0.241554	2.02895
24300	3.8968	-0.469048	1.95325
24350	3.8043	-0.374396	1.878
24400	3.32461	0.0414434	1.80344
24450	2.94965	0.384797	1.72977
24500	2.84979	0.487918	1.65719
24550	2.90525	0.434451	1.58593
24600	3.02181	0.333835	1.5162
24650	3.02809	0.337175	1.44821
24700	2.83675	0.495138	1.38216
24750	2.69442	0.610725	1.31828
24800	2.74809	0.516147	1.25678
24850	3.20538	0.0854277	1.19786
24900	3.74667	-0.408191	1.14174
24950	3.95063	-0.603624	1.08863
25000	3.75196	-0.475876	1.03875
25050	3.66041	-0.373734	0.992298
25100	3.48555	-0.241342	0.949498
25150	3.46404	-0.229488	0.910558
25200	3.56617	-0.368464	0.87569
25250	3.98979	-0.666823	0.845108
25300	3.80201	-0.571693	0.819022
25350	3.87926	-0.504871	0.797645
25400	3.25694	0.0638485	0.78119
25450	2.57556	0.6516	1.35501
25500	2.61914	0.63595	1.34992
25550	3.12457	0.134781	1.34414
25600	4.03268	-0.596744	1.33771
25650	4.03158	-0.647718	1.33067
25700	3.6876	-0.38416	1.32248
25750	3.64195	-0.288273	1.3127
25800	3.46266	-0.134892	1.30144
25850	3.34021	-0.0532995	1.28885
25900	3.49885	-0.200074	1.27505
25950	3.69326	-0.358168	1.26017
26000	3.53108	-0.292493	1.24434
26050	3.68956	-0.414644	1.22769
26100	3.79232	-0.49403	1.21036
26150	3.65914	-0.407416	1.19246
26200	3.69862	-0.386902	1.17414
26250	3.55626	-0.263666	1.15552
26300	3.44863	-0.17117	1.13673
26350	3.40032	-0.142427	1.11791
26400	3.39598	-0.165284	1.09917
26450	3.51926	-0.280802	1.08066
26500	3.60398	-0.322564	1.06251
26550	3.31119	-0.111644	1.04483
26600	3.32936	-0.0903561	1.02777
26650	3.34996	-0.118947	1.01145
26700	3.43144	-0.176306	0.996003
26750	3.38245	-0.113165	0.98156
26800	3.13448	0.0980288	0.968251
26850	3.01007	0.22086	0.956205
26900	3.01299	0.225617	0.945553
26950	3.0668	0.182574	0.936425
27000	3.13871	0.112277	0.92895
27050	3.30252	-0.024011	0.92326
27100	3.42478	-0.12389	0.919484
27150	3.42292	-0.143072	0.917752
27200	3.53631	-0.179947	0.918195
27250	3.26053	0.0780331	0.926027
27300	2.88254	0.410734	0.945839
27350	2.83368	0.495235	0.976825
27400	2.86541	0.479772	1.01818
27450	2.88854	0.462408	1.0691
27500	2.87308	0.454081	1.12878
27550	2.99424	0.334389	1.19642
27600	3.21836	0.13165	1.2712
27650	3.37276	0.0115802	1.35233
27700	3.23585	0.106461	1.43899
27750	3.16833	0.192353	1.53039
27800	3.00138	0.311571	1.62572
27850	3.06043	0.317044	1.72417
27900	2.81713	0.531707	1.82494
27950	2.52234	0.809459	1.92722
28000	2.32493	0.99327	2.20468
28050	2.35614	0.994937	2.39218
28100	2.39242	0.965149	2.56989
28150	2.41884	0.932242	2.73616
28200	2.46629	0.869153	2.88936
28250	2.60967	0.737759	3.02784
28300	2.71693	0.686388	3.14998
28350	2.37262	0.995176	3.25413
28400	1.91783	1.40032	3.33867
28450	1.73535	1.4853	3.40194
28500	2.46351	0.883131	3.44807
28550	3.00142	0.349559	3.48179
28600	3.3535	-0.0574372	3.50242
28650	3.93514	-0.787946	3.50926
28700	5.73075	-2.05558	3.50162
28750	4.71055	-1.23357	3.48267
28800	2.88668	0.297352	3.45625
28850	2.51854	0.800236	3.42271
28900	2.34204	1.00651	3.38241
28950	2.11777	1.09618	3.33569
29000	2.82308	0.439006	3.2829
29050	3.91347	-0.495275	3.2244
29100	4.19575	-0.735058	3.16054
29150	3.55155	-0.27235	3.09166
29200	3.47253	-0.166004	3.01811
29250	3.63576	-0.312036	2.94024
29300	3.85931	-0.546257	2.85841
29350	4.21137	-0.754267	2.77297
29400	3.69735	-0.452182	2.68426
29450	4.12209	-0.725962	2.59263
29500	4.2926	-0.855525	2.49844
29550	4.02594	-0.647412	2.40203
29600	3.86441	-0.501118	2.30376
29650	3.90365	-0.518148	2.20397
29700	3.93829	-0.551621	2.10302
29750	3.95303	-0.56875	2.00125
29800	3.957	-0.557286	1.89902
29850	3.84839	-0.472783	1.79667
29900	3.85037	-0.455846	1.69456
29950	3.84247	-0.446875	1.59303
30000	3.86414	-0.457491	1.49244
30050	3.87462	-0.429086	1.39313
30100	3.64319	-0.252634	1.29545
30150	3.64503	-0.205197	1.19977
30200	3.4944	-0.0525136	1.10641
30250	3.23065	0.142664	1.01574
30300	3.40568	0.0242843	0.928112
30350	3.55982	-0.101951	0.843865
30400	3.54698	-0.0897569	0.763353
30450	3.461	-0.0127306	0.686927
30500	3.42122	0.0195679	0.614936
30550	3.51683	-0.0608656	0.547731
30600	3.66176	-0.180704	0.485662
30650	3.71461	-0.205098	0.429078
30700	3.54136	-0.0463829	0.37833
30750	3.34356	0.143285	0.333768
30800	3.22987	0.24073	0.295741
30850	3.33293	0.163594	0.262888
30900	3.45126	0.0514	0.233751
30950	3.59004	-0.0454559	0.208535
31000	3.53565	0.0026785	0.187447
31050	3.48291	0.0591171	0.170692
31100	3.48075	0.0783153	0.158477
31150	3.43251	0.114148	0.151008
31200	3.44593	0.0923543	0.148491
31250	3.53355	-0.00522783	0.246101
31300	3.62375	-0.0895518	0.344864
31350	3.60223	-0.0772521	0.45215
31400	3.6031	-0.0610217	0.565102
31450	3.59112	-0.0308979	0.680862
31500	3.52826	0.0225133	0.796574
31550	3.56513	0.0289653	0.909379
31600	3.40684	0.149515	1.01642
31650	3.33436	0.215905	1.11484
31700	3.28888	0.241235	1.20179
31750	3.31986	0.200385	1.27444
31800	3.38249	0.0715015	1.32998
31850	3.82962	-0.424726	1.36559
31900	4.79425	-1.1362	1.3784
31950	4.24437	-0.774485	1.37848
32000	3.75984	-0.342072	1.37779
32050	3.58132	-0.154314	1.37638
32100	3.4651	-0.0433762	1.3743
32150	3.35885	0.0465071	1.3716
32200	3.32203	0.0799493	1.36832
32250	3.30869	0.0854917	1.36452
32300	3.31005	0.0805308	1.36024
32350	3.29429	0.0727626	1.35552
32400	3.37827	-0.0161694	1.35043
32450	3.5213	-0.139088	1.345
32500	3.51859	-0.1546	1.33929
32550	3.47834	-0.132983	1.33334
32600	3.4817	-0.12629	1.32721
32650	3.39719	-0.0950572	1.32093
32700	3.58292	-0.276587	1.31456
32750	3.90578	-0.517252	1.30815
32800	3.71915	-0.407768	1.30174
32850	3.65237	-0.37261	1.29538
32900	3.84492	-0.445991	1.28913
32950	3.32884	-0.0725728	1.28303
33000	3.20369	0.0835383	1.27712
33050	3.09741	0.180401	1.27146
33100	3.01877	0.240796	1.2661
33150	3.03216	0.220906	1.26107
33200	3.09551	0.156373	1.25644
33250	3.13628	0.106267	1.25225
33300	3.16083	0.0832399	1.24855
33350	3.1044	0.118791	1.24538
33400	3.07848	0.124039	1.24279
33450	3.1576	0.0268656	1.24084
33500	3.36918	-0.181398	1.23957
33550	3.57625	-0.356648	1.23903
33600	3.47887	-0.321985	1.23926
33650	3.51253	-0.374507	1.24032
33700	3.69864	-0.515548	1.24226
33750	3.61345	-0.464452	1.24511
33800	3.49253	-0.395277	1.24894
33850	3.62951	-0.53593	1.25379
33900	3.90525	-0.723029	1.2597
33950	3.59176	-0.474547	1.26629
34000	3.21841	-0.193175	1.27319
34050	3.37109	-0.295203	1.28045
34100	3.4929	-0.333968	1.28813
34150	2.92553	0.146793	1.29629
34200	2.35853	0.660995	1.305
34250	2.08511	0.908314	1.53802
34300	2.15411	0.87542	1.52272
34350	2.17144	0.848331	1.5057
34400	2.14872	0.819776	1.48707
34450	2.34344	0.627301	1.46694
34500	2.52158	0.427372	1.44543
34550	2.6942	0.222796	1.42264
34600	2.96234	-0.0387801	1.39869
34650	3.14466	-0.219766	1.3737
34700	3.15226	-0.248536	1.34777
34750	3.08057	-0.224973	1.32102
34800	3.18893	-0.314495	1.29356
34850	3.20896	-0.338206	1.2655
34900	3.10516	-0.280838	1.23696
34950	3.14891	-0.302034	1.20805
35000	3.05501	-0.243195	1.17887
35050	2.99944	-0.222991	1.14955
35100	3.11418	-0.324936	1.1202
35150	3.16835	-0.381026	1.09092
35200	3.09884	-0.319464	1.06138
35250	2.9102	-0.166922	1.03126
35300	2.79193	-0.0567848	1.00065
35350	2.67326	0.0595844	0.969651
35400	2.47143	0.205826	0.93838
35450	2.50126	0.178031	0.906939
35500	2.59781	0.0810052	0.875432
35550	2.68625	-0.00676285	0.843965
35600	2.71808	-0.0454104	0.812644
35650	2.71977	-0.0527417	0.781574
35700	2.70704	-0.0334416	0.750861
35750	2.60492	0.0541712	0.72061
35800	2.49889	0.142012	0.690928
35850	2.47382	0.170036	0.661918
35900	2.44165	0.193883	0.633688
35950	2.41095	0.214997	0.606341
36000	2.3967	0.22283	0.579985
36050	2.38354	0.226465	0.554724
36100	2.36756	0.230968	0.530664
36150	2.34613	0.229252	0.50791
36200	2.39518	0.172532	0.486568
36250	2.45105	0.111087	0.466744
36300	2.43969	0.0968675	0.448543
36350	2.44906	0.0713338	0.43207
36400	2.48605	0.0151689	0.417431
36450	2.56761	-0.0719327	0.404731
36500	2.59642	-0.109984	0.394077
36550	2.53714	-0.0380028	0.385573
36600	2.22711	0.200432	0.379325
36650	2.11568	0.281202	0.375439
36700	2.24579	0.152527	0.377889
36750	2.47342	-0.04132	0.389281
36800	2.5274	-0.0901469	0.407666
36850	2.43529	-0.013078	0.431227
36900	2.3418	0.0800699	0.458074
36950	2.24635	0.17637	0.486146
37000	2.14368	0.282771	0.513381
37050	2.00415	0.403125	0.537721
37100	1.9531	0.447159	0.557103
37150	1.98989	0.424526	0.57342
37200	1.96323	0.439419	0.589907
37250	1.93975	0.453309	0.606517
37300	1.95977	0.418558	0.623204
37350	2.09774	0.308927	0.639922
37400	2.11788	0.284661	0.656625
37450	2.06901	0.324761	0.673267
37500	2.00393	0.371928	0.689802
37550	2.00601	0.36606	0.706183
37600	2.04638	0.320128	0.722365
37650	2.11465	0.239372	0.738302
37700	2.23011	0.12683	0.753947
37750	2.28714	0.0678306	0.769254
37800	2.24809	0.0795468	0.784177
37850	2.27994	0.044619	0.79867
37900	2.34783	-0.0274041	0.812687
37950	2.43532	-0.11216	0.826182
38000	2.47859	-0.17002	0.839109
38050	2.52691	-0.232449	0.851421
38100	2.58628	-0.294529	0.863072
38150	2.5756	-0.298567	0.874212
38200	2.55107	-0.278674	0.885054
38250	2.53233	-0.259941	0.895654
38300	2.53069	-0.248471	0.906064
38350	2.48864	-0.195203	0.916338
38400	2.35035	-0.0827583	0.92653
38450	2.34454	-0.062333	0.936694
38500	2.37497	-0.0764815	0.946885
38550	2.36373	-0.0602154	0.957154
38600	2.3394	-0.0216269	0.967557
38650	2.265	0.068829	0.978147
38700	2.09321	0.222067	0.988979
38750	2.03811	0.293493	1.0001
38800	2.04381	0.30699	1.01158
38850	2.07762	0.296186	1.02346
38900	2.08369	0.310499	1.03579
38950	2.031	0.374486	1.04863
39000	1.91045	0.481094	1.06204
39050	1.83298	0.566566	1.07606
39100	1.74395	0.654748	1.09076
39150	1.68553	0.689775	1.10618
39200	1.86196	0.522748	1.12368
39250	2.19952	0.22585	1.14442
39300	2.42329	0.0675997	1.1682
39350	2.15444	0.257478	1.19477
39400	2.10057	0.319979	1.22393
39450	2.17307	0.2629	1.25545
39500	2.26755	0.189075	1.2891
39550	2.28061	0.16963	1.32467
39600	2.3281	0.113131	1.36194
39650	2.51434	-0.0450641	1.40067
39700	2.66138	-0.183429	1.44065
39750	2.77746	-0.289398	1.48166
39800	2.86692	-0.387192	1.52348
39850	3.06944	-0.53476	1.56588
39900	3.06429	-0.494349	1.6109
39950	2.74794	-0.201987	1.66033
40000	2.43638	0.0562876	1.71352
40050	2.53877	0.0244646	1.76983
40100	2.49417	0.08774	1.82863
40150	2.2487	0.307345	1.88928
40200	2.06337	0.476489	1.95115
40250	2.0608	0.477133	2.01359
40300	2.23602	0.346463	2.07597
40350	2.27092	0.322311	2.13765
40400	2.168	0.433394	2.198
40450	1.93866	0.668489	2.25638
40500	1.59861	0.998087	2.31214
40550	1.26459	1.30061	2.36466
40600	1.16462	1.33335	2.4133
40650	1.7105	0.823705	2.45819
40700	2.49869	0.115285	2.4997
40750	2.94512	-0.283889	2.53754
40800	2.84138	-0.212872	2.57142
40850	2.58278	-0.042128	2.60107
40900	2.83404	-0.232408	2.6262
40950	3.07459	-0.424856	2.64651
41000	3.03452	-0.430511	2.66174
41050	3.14669	-0.52375	2.67158
41100	3.26873	-0.586737	2.67577
41150	3.02991	-0.438521	2.674
41200	3.18761	-0.597072	2.666
41250	3.67358	-1.05482	2.65148
41300	4.24335	-1.49438	2.63016
41350	4.03278	-1.3911	2.60263
41400	4.04453	-1.26035	2.56986
41450	3.32219	-0.559343	2.53218
41500	2.34873	0.203577	2.4899
41550	2.77381	-0.0298354	2.44333
41600	3.00606	-0.23807	2.39278
41650	3.05216	-0.267659	2.33857
41700	2.99511	-0.206083	2.28102
41750	2.97621	-0.169515	2.22043
41800	2.97665	-0.149441	2.15712
41850	2.94119	-0.105082	2.0914
41900	2.90045	-0.0532642	2.02359
41950	2.88167	-0.021345	1.95401
42000	2.88981	-0.0133081	1.88295
42050	2.87017	0.0171383	1.81074
42100	2.80378	0.0868365	1.73769
42150	2.72741	0.146254	1.66412
42200	2.80666	0.0876009	1.59034
42250	2.90564	-0.00964061	1.51665
42300	3.04695	-0.160829	1.44339
42350	3.27641	-0.349345	1.37085
42400	3.2329	-0.330496	1.29935
42450	3.06438	-0.176071	1.22921
42500	2.79498	0.0662333	1.16074
42550	2.57814	0.280789	1.09425
42600	2.44734	0.41921	1.03006
42650	2.43351	0.445384	0.968477
42700	2.558	0.341878	0.909819
42750	2.7645	0.185242	0.854399
42800	2.82406	0.145387	0.80253
42850	2.77777	0.203885	0.754525
42900	2.68026	0.305331	0.710699
42950	2.60541	0.379615	0.671364
43000	2.61995	0.372354	0.636834
43050	2.70351	0.28739	0.608841
43100	2.90108	0.112966	0.588857
43150	3.08372	-0.0280539	0.576812
43200	3.03278	0.0485863	0.572636
43250	2.67466	0.320551	0.576257
43300	2.67562	0.324764	0.587605
43350	2.8722	0.139298	0.606608
43400	3.12987	-0.0778629	0.633195
43450	3.18607	-0.107665	0.667296
43500	2.95089	0.0844723	0.732634
43550	2.81597	0.211356	0.846214
43600	2.81826	0.213219	0.997889
43650	2.89801	0.149209	1.17751
43700	2.93665	0.141343	1.37494
43750	2.76635	0.288412	1.58002
43800	2.62876	0.402264	1.7826
43850	2.66583	0.321279	1.97255
43900	3.08147	-0.110519	2.13971
43950	3.83468	-0.820367	2.27393
44000	4.50764	-1.27341	2.36507
44050	3.68581	-0.670865	2.43085
44100	3.38583	-0.425091	2.49556
44150	3.86479	-0.748904	2.55893
44200	3.88002	-0.752874	2.62069
44250	3.53321	-0.489468	2.68056
44300	3.52701	-0.444156	2.73828
44350	3.53235	-0.465011	2.79358
44400	3.6903	-0.58155	2.84617
44450	3.71679	-0.515847	2.89579
44500	3.07192	-0.00978935	2.94216
44550	2.92126	0.169117	2.98502
44600	2.94398	0.154872	3.02408
44650	3.05662	0.0413692	3.05908
44700	3.27238	-0.141076	3.08975
44750	3.3837	-0.136371	3.1158
44800	2.69561	0.474115	3.13698
44850	2.00908	1.13522	3.153
44900	1.5085	1.61087	3.1636
44950	1.3038	1.7577	3.1685
45000	1.69278	1.30454	3.16789
45050	2.93161	0.151688	3.16229
45100	4.20531	-0.998111	3.15188
45150	4.7124	-1.41467	3.13685
45200	4.10497	-1.0072	3.11604
45250	4.04796	-0.909386	3.08833
45300	4.05516	-0.874076	3.05406
45350	3.80018	-0.644456	3.01355
45400	3.54378	-0.375314	2.96713
45450	3.23893	-0.0403303	2.91513
45500	2.75248	0.410411	2.85787
45550	2.4469	0.735257	2.79569
45600	2.20774	0.974731	2.7289
45650	2.07352	1.09706	2.65784
45700	2.13754	1.03414	2.58284
45750	2.37175	0.824507	2.50421
45800	2.61844	0.603644	2.42229
45850	2.80423	0.414378	2.3374
45900	3.0704	0.181394	2.24988
45950	3.22336	0.0425793	2.16004
46000	3.22809	0.0209785	2.06822
46050	3.2702	-0.009829	1.97474
46100	3.31016	-0.0499859	1.87994
46150	3.38426	-0.114874	1.78413
46200	3.44731	-0.18403	1.68764
46250	3.56249	-0.281507	1.5908
46300	3.60939	-0.327111	1.49395
46350	3.63147	-0.337462	1.3974
46400	3.60126	-0.311259	1.30148
46450	3.58858	-0.319337	1.20652
46500	3.71255	-0.426594	1.11285
46550	3.75369	-0.470688	1.02079
46600	3.66261	-0.404679	0.930673
46650	3.58749	-0.334278	0.842824
46700	3.49974	-0.264097	0.757571
46750	3.44543	-0.244771	0.67524
46800	3.59252	-0.346942	0.596159
46850	3.59929	-0.349956	0.520654
46900	3.57618	-0.298583	0.449054
46950	3.41099	-0.152585	0.381684
47000	3.27706	-0.0327851	0.318872
47050	3.24808	0.00402763	0.260946
47100	3.28678	-0.019356	0.208232
47150	3.3287	-0.0892038	0.161057
47200	3.47133	-0.237784	0.119749
47250	3.52585	-0.299798	0.0846347
47300	3.33857	-0.191102	0.0560411
47350	3.29618	-0.16143	0.0342955
47400	3.29004	-0.168283	0.0197249
47450	3.31822	-0.196756	0.0126564
47500	3.35507	-0.207797	0.117359
47550	3.24393	-0.119085	0.386195
47600	3.18789	0.0143521	0.736595
47650	2.60758	0.519261	1.07801
47700	2.06438	0.98464	1.3199
47750	1.92009	1.0608	1.45963
47800	2.36246	0.642578	1.59799
47850	2.91199	0.100512	1.74422
47900	3.36674	-0.32066	1.89622
47950	3.43895	-0.460871	2.05189
48000	3.62348	-0.634659	2.20915
48050	3.7508	-0.739326	2.3659
48100	3.66438	-0.679355	2.52006
48150	3.62645	-0.647123	2.66952
48200	3.70797	-0.716958	2.81219
48250	3.85219	-0.895564	2.94599
48300	4.31593	-1.24791	3.06881
48350	4.29787	-1.1819	3.18585
48400	3.67185	-0.669547	3.30335
48450	3.40473	-0.421198	3.42083
48500	3.49896	-0.508524	3.53782
48550	3.77893	-0.659192	3.65384
48600	3.31785	-0.334248	3.76842
48650	3.24133	-0.228288	3.88107
48700	3.1995	-0.177722	3.99132
48750	3.09139	-0.116717	4.09869
48800	3.20809	-0.220252	4.2027
48850	3.33423	-0.304107	4.30288
48900	3.12828	-0.146394	4.39875
48950	2.95474	0.00621544	4.48982
49000	2.88041	0.0754191	4.57563
49050	2.84904	0.10201	4.6557
49100	2.81341	0.147839	4.72954
49150	2.63656	0.272039	4.79669
49200	2.63987	0.233231	4.85666
49250	2.92357	-0.121776	4.90897
49300	3.79279	-1.00513	4.95315
49350	5.07638	-1.99856	4.98872
49400	4.66632	-1.66647	5.0157
49450	3.59365	-0.800977	5.03446
49500	3.38345	-0.614821	5.04505
49550	3.84675	-1.01556	5.04753
49600	4.29843	-0.997426	5.04197
49650	1.62951	1.19618	5.02842
49700	-0.00329635	2.73557	5.00693
49750	-0.38684	3.1206	4.97756
49800	-0.0173885	2.80286	4.93882
49850	0.444949	2.35624	4.88953
49900	0.814169	1.9569	4.83019
49950	1.27425	1.51585	4.7613
50000	1.62552	1.15708	4.68337
50050	1.90909	0.857511	4.59691
50100	2.20585	0.562525	4.50242
50150	2.46088	0.334035	4.40041
50200	2.49745	0.333389	4.29138
50250	2.18742	0.575378	4.17585
50300	2.15567	0.627629	4.05431
50350	2.22668	0.571924	3.92727
50400	2.2813	0.520838	3.79524
50450	2.27333	0.514848	3.65872
50500	2.25599	0.513331	3.51822
50550	2.2876	0.420444	3.37425
50600	2.67474	0.0654815	3.22731
50650	3.005	-0.236943	3.0779
50700	3.04534	-0.296361	2.92654
50750	2.95261	-0.248059	2.77373
50800	2.98914	-0.282264	2.61998
50850	3.00883	-0.319103	2.46579
50900	3.02183	-0.356195	2.31166
50950	3.08657	-0.420427	2.15811
51000	3.11771	-0.439956	2.00563
51050	3.0092	-0.358919	1.85475
51100	2.94699	-0.305456	1.70595
51150	2.92764	-0.28341	1.55975
51200	2.90473	-0.254839	1.41665
51250	2.8387	-0.192893	1.27716
51300	2.7626	-0.117508	1.14179
51350	2.67235	-0.0330511	1.01103
51400	2.58953	0.0192084	0.885405
51450	2.68694	-0.0567725	0.765411
51500	2.75972	-0.112878	0.651555
51550	2.73585	-0.0809037	0.544344
51600	2.63455	0.0164484	0.444283
51650	2.54806	0.103305	0.351878
51700	2.4948	0.153669	0.267636
51750	2.49499	0.154309	0.192062
51800	2.52245	0.121485	0.125662
51850	2.56936	0.0653372	0.0689416
51900	2.59174	0.0139025	0.0521225
51950	2.62267	-0.0433758	0.0773586
52000	2.68706	-0.0989791	0.103056
52050	2.63157	-0.0676524	0.117099
52100	2.58667	-0.0717087	0.133603
52150	2.77488	-0.221049	0.15033
52200	2.77701	-0.213866	0.17002
52250	2.66285	-0.085699	0.197086
52300	2.54927	0.038394	0.351989
52350	2.55943	0.0612877	0.405599
52400	2.60444	0.0452811	0.456989
52450	2.6243	0.045726	0.507334
52500	2.6153	0.0675381	0.556752
52550	2.60085	0.0879723	0.605359
52600	2.62367	0.055619	0.653273
52650	2.79966	-0.112349	0.700613
52700	3.07637	-0.323596	0.747495
52750	3.04018	-0.292869	0.794037
52800	2.8827	-0.135427	0.840357
52850	2.67099	0.0635612	0.886571
52900	2.46883	0.233045	0.932799
52950	2.39829	0.288522	0.979157
53000	2.40058	0.269202	1.02542
53050	2.44904	0.203924	1.07125
53100	2.5274	0.117754	1.11659
53150	2.55753	0.0671518	1.16141
53200	2.55892	0.0422563	1.20564
53250	2.57511	0.0150589	1.24925
53300	2.58503	-0.00755558	1.29217
53350	2.59397	-0.0349282	1.33436
53400	2.63618	-0.0912143	1.37578
53450	2.69818	-0.170096	1.41636
53500	2.78224	-0.268342	1.45607
53550	2.86421	-0.372364	1.49485
53600	2.9857	-0.507861	1.53266
53650	3.14625	-0.658168	1.56943
53700	3.21028	-0.704802	1.60514
53750	3.05456	-0.581254	1.63971
53800	2.92213	-0.466974	1.67312
53850	2.87704	-0.43289	1.7053
53900	2.91349	-0.485617	1.7362
53950	3.06076	-0.661628	1.76579
54000	3.41501	-0.955869	1.794
54050	3.46146	-1.03924	1.82079
54100	3.49753	-1.03753	1.84685
54150	3.22704	-0.792579	1.8729
54200	2.85678	-0.472709	1.89894
54250	2.65922	-0.284369	1.92494
54300	2.52542	-0.162248	1.9509
54350	2.38986	-0.0562036	1.97681
54400	2.32407	-0.010096	2.00264
54450	2.31132	-0.0186718	2.0284
54500	2.35135	-0.0716547	2.05407
54550	2.39101	-0.12907	2.07963
54600	2.44458	-0.204038	2.10508
54650	2.5423	-0.314356	2.1304
54700	2.62464	-0.416661	2.15559
54750	2.68716	-0.492127	2.18062
54800	2.70109	-0.51735	2.20549
54850	2.67005	-0.499558	2.23019
54900	2.63156	-0.48682	2.2547
54950	2.69194	-0.550048	2.27902
55000	2.77176	-0.639985	2.30312
55050	2.86443	-0.746999	2.327
55100	2.98509	-0.871459	2.35065
55150	3.07163	-0.974324	2.37405
55200	3.16772	-1.06928	2.3972
55250	3.18572	-1.0286	2.4193
55300	2.693	-0.501019	2.43961
55350	1.57221	0.47983	2.45819
55400	0.872546	1.14784	2.47511
55450	0.558036	1.44121	2.49042
55500	0.54044	1.4631	2.50388
55550	0.599678	1.42705	2.50801
55600	0.474484	1.48356	2.50364
55650	0.582631	1.32315	2.4902
55700	1.06325	0.832522	2.47318
55750	1.73304	0.268788	2.45275
55800	1.7465	0.192576	2.42915
55850	1.66377	0.253321	2.40255
55900	1.5732	0.329364	2.37318
55950	1.4839	0.407954	2.34124
56000	1.37744	0.467713	2.30693
56050	1.46673	0.34155	2.27045
56100	1.80561	0.0163304	2.23201
56150	2.09599	-0.269066	2.19181
56200	2.20156	-0.395609	2.15007
56250	2.19071	-0.413353	2.10698
56300	2.14917	-0.389537	2.06274
56350	2.06999	-0.329007	2.01757
56400	1.96701	-0.244626	1.97166
56450	1.85448	-0.171653	1.92523
56500	1.86554	-0.196617	1.87847
56550	1.90479	-0.245267	1.8316
56600	1.8739	-0.193926	1.7848
56650	1.53243	0.0999706	1.7383
56700	1.16756	0.430652	1.69229
56750	0.876485	0.702057	1.64699
56800	0.637377	0.89082	1.60258
56850	0.648298	0.879548	1.55928
56900	0.730752	0.802029	1.5173
56950	0.755229	0.770444	1.47683
57000	0.725459	0.713551	1.43808
57050	1.1529	0.39694	1.40126
57100	1.09029	0.459568	1.36657
57150	0.650888	0.800905	1.33422
57200	0.514016	0.87765	1.30441
57250	0.844493	0.55867	1.27635
57300	1.28112	0.137056	1.24919
57350	1.57575	-0.144439	1.22301
57400	1.58469	-0.210816	1.19791
57450	1.66283	-0.283929	1.17398
57500	1.63229	-0.26358	1.1513
57550	1.48116	-0.152547	1.12996
57600	1.38653	-0.102385	1.11006
57650	1.47196	-0.202719	1.09169
57700	1.61569	-0.352176	1.07492
57750	1.68747	-0.434054	1.14087
57800	1.64452	-0.413387	1.12424
57850	1.552	-0.333477	1.10629
57900	1.42561	-0.208249	1.08712
57950	1.25722	-0.0519078	1.06683
58000	1.13894	0.0632928	1.04553
58050	1.08099	0.127474	1.02331
58100	1.04805	0.199692	1.00029
58150	0.820712	0.372201	0.976552
58200	0.864935	0.336492	0.952212
58250	1.04233	0.180438	0.92737
58300	1.14864	0.0711274	0.902126
58350	1.17664	0.0230677	0.876584
58400	1.22503	-0.0343324	0.850845
58450	1.27974	-0.092493	0.825014
58500	1.28607	-0.083737	0.79919
58550	1.09114	0.0599713	0.773478
58600	1.03792	0.107146	0.747979
58650	1.06603	0.0959857	0.722796
58700	0.984339	0.152782	0.698031
58750	0.935236	0.185381	0.673787
58800	0.951767	0.158012	0.650165
58850	1.02739	0.0828263	0.627269
58900	1.11755	0.0300382	0.6052
58950	0.989872	0.132556	0.584061
59000	0.915727	0.189179	0.563955
59050	1.01324	0.080611	0.544983
59100	1.30723	-0.149227	0.527249
59150	1.33348	-0.165056	0.510854
59200	1.15629	0.00420938	0.495901
59250	0.949661	0.17445	0.482492
59300	1.01565	0.129619	0.470729
59350	1.18297	-0.00410691	0.460716
59400	1.27888	-0.0827048	0.452554
59450	1.30458	-0.108804	0.446345
59500	1.37486	-0.142605	0.442193
59550	1.32626	-0.0790529	0.440401
59600	1.18987	0.0630487	0.441168
59650	1.01628	0.221593	0.444437
59700	0.96249	0.293297	0.450149
59750	0.933861	0.33586	0.491162
59800	0.91442	0.373295	0.57844
59850	0.876955	0.439546	0.679088
59900	0.726974	0.563956	0.76021
59950	0.740856	0.568564	0.821276
60000	0.809791	0.525786	0.88349
60050	0.817992	0.542973	0.94656
60100	0.700736	0.651444	1.01019
60150	0.638751	0.702082	1.0741
60200	0.760143	0.590393	1.13798
60250	1.00622	0.378396	1.20155
60300	1.1837	0.221509	1.26451
60350	1.25772	0.178422	1.32658
60400	1.14147	0.308889	1.38745
60450	0.888124	0.552096	1.44684
60500	0.683329	0.691433	1.50446
60550	0.98701	0.458508	1.56001
60600	1.21925	0.268933	1.6132
60650	1.21319	0.295009	1.66373
60700	1.01306	0.48382	1.71133
60750	0.845607	0.645848	1.75568
60800	0.798537	0.703081	1.7965
60850	0.810262	0.724769	1.83351
60900	0.688748	0.868867	1.8664
60950	0.385192	1.14064	1.89488
61000	0.205977	1.27991	1.91866
61050	0.376413	1.09641	1.9387
61100	0.859549	0.707051	1.95617
61150	0.970983	0.554439	1.97106
61200	1.151	0.397501	1.98338
61250	1.25632	0.29561	1.99315
61300	1.32882	0.156013	2.00036
61350	1.8348	-0.284097	2.00502
61400	2.21482	-0.640886	2.00714
61450	2.40345	-0.802525	2.00673
61500	2.33799	-0.751886	2.00481
61550	2.24912	-0.664118	2.00234
61600	2.18683	-0.607094	1.99925
61650	2.19488	-0.607954	1.99547
61700	2.20325	-0.606692	1.99092
61750	2.15353	-0.543852	1.98553
61800	2.00301	-0.409425	1.97923
61850	1.92352	-0.335653	1.97193
61900	1.95124	-0.366975	1.96358
61950	2.0865	-0.470925	1.95409
62000	2.10748	-0.487559	1.94338
62050	2.05329	-0.427554	1.9314
62100	1.93835	-0.308342	1.91806
62150	1.78489	-0.165228	1.90328
62200	1.70866	-0.102553	1.887
62250	1.82082	-0.246406	1.86915
62300	2.33204	-0.654764	1.84964
62350	2.56216	-0.869234	1.8284
62400	2.67043	-0.969457	1.80537
62450	2.78474	-1.04834	1.78046
62500	2.7975	-1.04306	1.75458
62550	2.74725	-0.978814	1.72876
62600	2.67849	-0.905383	1.70309
62650	2.67721	-0.885104	1.67767
62700	2.7096	-0.899918	1.65261
62750	2.76496	-0.92589	1.62801
62800	2.75472	-0.899452	1.60397
62850	2.69745	-0.826562	1.58058
62900	2.59956	-0.716822	1.55796
62950	2.48765	-0.590819	1.5362
63000	2.37388	-0.460984	1.5154
63050	2.26779	-0.348326	1.49566
63100	2.23864	-0.295724	1.47709
63150	2.20163	-0.236029	1.45979
63200	2.0974	-0.121889	1.44385
63250	1.9744	0.0129426	1.42939
63300	1.86669	0.13428	1.41649
63350	1.80032	0.213759	1.40526
63400	1.80374	0.24403	1.39581
63450	1.77046	0.303445	1.38822
63500	1.69529	0.394928	1.38262
63550	1.65168	0.470313	1.43754
63600	1.59419	0.551822	1.53026
63650	1.54061	0.62542	1.5992
63700	1.52038	0.673311	1.66003
63750	1.51814	0.71292	1.71779
63800	1.48684	0.781585	1.76772
63850	1.43903	0.849751	1.80507
63900	1.48656	0.839011	1.83336
63950	1.5344	0.814245	1.85888
64000	1.54462	0.815211	1.88098
64050	1.48693	0.867349	1.89901
64100	1.40595	0.93788	1.91233
64150	1.34254	0.990407	1.92029
64200	1.32197	0.996858	1.92298
64250	1.37882	0.937435	1.91935
64300	1.4597	0.856193	1.91587
64350	1.52052	0.795427	1.91253
64400	1.54058	0.768283	1.90936
64450	1.55576	0.741211	1.90638
64500	1.61511	0.679702	1.90361
64550	1.68268	0.617875	1.90106
64600	1.68805	0.598716	1.89875
64650	1.71695	0.541747	1.89672
64700	1.91757	0.312033	1.89496
64750	2.39181	-0.157933	1.8935
64800	2.99579	-0.695179	1.89236
64850	3.25479	-0.899231	1.89157
64900	2.95213	-0.645457	1.89675
64950	2.6007	-0.343922	1.91303
65000	2.50173	-0.243117	1.9396
65050	2.50903	-0.248833	1.97568
65100	2.5465	-0.276811	2.02047
65150	2.53324	-0.264102	2.07319
65200	2.49497	-0.230044	2.13303
65250	2.46441	-0.21168	2.19922
65300	2.5011	-0.244988	2.27096
65350	2.53834	-0.284336	2.34745
65400	2.57841	-0.328163	2.42791
65450	2.64101	-0.379693	2.51154
65500	2.65266	-0.384466	2.59755
65550	2.60382	-0.329342	2.68516
65600	2.50783	-0.236751	2.77356
65650	2.45722	-0.184932	2.86197
65700	2.49602	-0.217472	2.9496
65750	2.61433	-0.321218	3.03566
65800	2.75047	-0.443621	3.11934
65850	2.87648	-0.548515	3.19987
65900	2.93872	-0.596584	3.27645
65950	2.95932	-0.601242	3.34829
66000	2.9452	-0.572864	3.41459
66050	2.91609	-0.549323	3.47457
66100	3.01686	-0.653227	3.52743
66150	3.32306	-0.938362	3.57239
66200	3.72608	-1.32395	3.60864
66250	4.17347	-1.82893	3.63541
66300	5.09002	-2.56827	3.6519
66350	5.27638	-2.68599	3.65731
66400	4.72594	-2.1718	3.65398
66450	4.08081	-1.40783	3.64496
66500	2.7481	-0.2208	3.63052
66550	2.01492	0.519656	3.61092
66600	1.67504	0.866215	3.58644
66650	1.62174	0.952799	3.55735
66700	1.63778	0.969878	3.52391
66750	1.60824	1.02171	3.53958
66800	1.53896	1.09671	3.57177
66850	1.53406	1.12844	3.55848
66900	1.52045	1.15692	3.53859
66950	1.52884	1.16242	3.49266
67000	1.5859	1.1404	3.43615
67050	1.57725	1.15443	3.37364
67100	1.60674	1.13765	3.29782
67150	1.67793	1.08961	3.21485
67200	1.72122	1.06365	3.12663
67250	1.72248	1.06373	3.03581
67300	1.75339	1.02309	2.94329
67350	1.89048	0.887565	2.84842
67400	2.07077	0.711976	2.75153
67450	2.22533	0.562339	2.65299
67500	2.33247	0.454813	2.55313
67550	2.43481	0.350147	2.4523
67600	2.57414	0.216845	2.35086
67650	2.72334	0.113571	2.24914
67700	2.6271	0.196149	2.14751
67750	2.51288	0.305455	2.0463
67800	2.45616	0.345216	1.94588
67850	2.57183	0.256301	1.84657
67900	2.65664	0.185844	1.74874
67950	2.66915	0.179679	1.65273
68000	2.63559	0.189045	1.55889
68050	2.7476	0.0524748	1.46757
68100	3.0833	-0.275627	1.37911
68150	3.46086	-0.571273	1.29387
68200	3.31277	-0.469382	1.21219
68250	3.1075	-0.291141	1.13442
68300	3.01258	-0.201179	1.06092
68350	3.02781	-0.215081	0.992018
68400	3.14623	-0.308695	0.928076
68450	3.22816	-0.374654	0.869438
68500	3.25717	-0.418789	0.816454
68550	3.40077	-0.551251	0.769471
68600	3.52552	-0.657829	0.728839
68650	3.44697	-0.579902	0.695693
68700	3.12427	-0.342316	0.670434
68750	3.00327	-0.262842	0.652303
68800	3.02553	-0.321271	0.640539
68850	3.07646	-0.416926	0.634383
68900	3.08396	-0.477186	0.633077
68950	3.03644	-0.501028	0.63586
69000	3.05734	-0.581966	0.641973
69050	3.1821	-0.720941	0.650657
69100	3.22415	-0.796422	0.661153
69150	3.23985	-0.846059	0.6727
69200	3.29004	-0.913963	0.684541
69250	3.35037	-0.976589	0.695914
69300	3.39165	-1.01221	0.706061
69350	3.43234	-1.03431	0.714223
69400	3.45036	-1.05235	0.71964
69450	3.54031	-1.11926	0.721553
69500	3.60747	-1.12658	0.722027
69550	3.39892	-0.939913	0.723734
69600	3.30682	-0.807967	0.726818
69650	3.19591	-0.669054	0.731425
69700	3.06108	-0.526761	0.7377
69750	2.98924	-0.440824	0.745789
69800	2.95358	-0.382208	0.763541
69850	2.87404	-0.299887	0.798072
69900	2.82011	-0.250895	0.848429
69950	2.86509	-0.285282	0.913658
70000	2.94787	-0.339373	0.992805
70050	2.93262	-0.321312	1.08492
70100	2.93105	-0.312344	1.18904
70150	3.01838	-0.372454	1.30422
70200	3.12761	-0.440874	1.42951
70250	3.1221	-0.427478	1.56395
70300	3.07077	-0.391471	1.70658
70350	3.11831	-0.412503	1.85646
70400	3.06069	-0.390604	2.01262
70450	3.14052	-0.444077	2.17413
70500	3.11784	-0.34389	2.34001
70550	2.57467	0.15486	2.50933
70600	1.99904	0.680766	2.68112
70650	1.65902	0.978712	2.85443
70700	1.62465	0.950578	3.02831
70750	2.03238	0.494957	3.20181
70800	2.88962	-0.30648	3.37397
70850	3.62766	-0.957333	3.54383
70900	3.80505	-1.19046	3.71045
70950	4.02835	-1.37923	3.87287
71000	4.02016	-1.20003	4.03069
71050	2.78921	-0.0989718	4.18338
71100	1.58961	1.01218	4.32983
71150	0.815288	1.74708	4.46892
71200	0.351528	2.1727	4.59951
71250	0.12845	2.41395	4.7205
71300	-0.1968	2.70457	4.83076
71350	-0.456917	2.9496	4.92917
71400	-0.654385	3.15074	5.0146
71450	-0.884251	3.36633	5.08594
71500	-1.0698	3.51418	5.14206
71550	-0.998763	3.49614	5.18952
71600	-1.04092	3.5392	5.22873
71650	-0.995142	3.44691	5.25822
71700	-0.486543	2.85888	5.2835
71750	0.868626	1.577	5.30469
71800	2.32911	0.237957	5.32189
71850	3.15817	-0.475819	5.33522
71900	2.95633	-0.364186	5.3448
71950	2.72821	-0.24231	5.35075
72000	3.11227	-0.626896	5.35317
72050	3.82128	-1.26544	5.35218
72100	4.25809	-1.67335	5.34791
72150	4.31568	-1.67625	5.34046
72200	3.75235	-1.17769	5.32994
72250	3.13825	-0.662249	5.31649
72300	2.98751	-0.488931	5.3002
72350	2.88348	-0.389078	5.2812
72400	2.81453	-0.328833	5.25959
72450	2.84136	-0.373966	5.23551
72500	3.07049	-0.636105	5.20905
72550	3.63999	-1.23371	5.18034
72600	4.58218	-2.03556	5.14949
72650	4.92564	-2.35793	5.11661
72700	4.89987	-2.15834	5.08307
72750	3.68811	-1.14826	5.05018
72800	3.07731	-0.484511	5.01804
72850	2.5014	0.0572706	4.98674
72900	2.1824	0.337693	4.95637
72950	2.25423	0.215555	4.92701
73000	2.85044	-0.156102	4.89876
73050	2.38824	0.202196	4.8717
73100	1.99175	0.565598	4.84593
73150	1.85562	0.742291	4.82153
73200	1.65323	0.874751	4.7986
73250	1.86772	0.622927	4.77721
73300	2.5407	-0.0888744	4.75747
73350	3.66183	-0.963613	4.73945
73400	3.46755	-0.732762	4.72326
73450	2.24888	0.189859	4.70897
73500	2.16317	0.402799	4.69669
73550	1.83038	0.72511	4.68648
73600	1.35595	1.19242	4.67846
73650	0.839471	1.65275	4.6727
73700	0.69798	1.76989	4.6693
73750	1.0166	1.48898	4.66693
73800	1.50822	1.05155	4.66405
73850	1.94515	0.653438	4.66041
73900	2.3098	0.321081	4.65576
73950	2.63163	0.0154608	4.64983
74000	3.02351	-0.422458	4.64238
74050	3.92864	-1.45009	4.63315
74100	6.05502	-2.97549	4.62189
74150	5.47936	-2.66474	4.60688
74200	5.30954	-2.38126	4.58666
74250	4.91517	-1.90769	4.56132
74300	4.1083	-1.14152	4.53097
74350	3.40484	-0.509681	4.49573
74400	3.16863	-0.290425	4.45569
74450	3.22454	-0.360725	4.41097
74500	3.47495	-0.529272	4.36166
74550	3.30678	-0.286958	4.30789
74600	2.42809	0.470497	4.24974
74650	1.81933	1.05994	4.18733
74700	1.3711	1.45016	4.12077
74750	1.25307	1.47723	4.05016
74800	1.7701	0.943053	3.97516
74850	2.66153	0.116964	3.89567
74900	3.30171	-0.491052	3.81214
74950	3.56357	-0.738239	3.72505
75000	3.48788	-0.673507	3.63485
75050	3.24156	-0.549182	3.54202
75100	3.5488	-0.919526	3.44702
75150	4.3956	-1.53167	3.3503
75200	3.95474	-1.23115	3.25234
75250	3.48179	-0.898202	3.1536
75300	3.64643	-1.00545	3.05455
75350	3.68819	-1.03245	2.95564
75400	3.5012	-0.877335	2.85734
75450	3.33444	-0.726734	2.76012
75500	3.2346	-0.636208	2.66445
75550	3.17406	-0.571061	2.57077
75600	3.04143	-0.410054	2.47957
75650	2.66441	-0.0564828	2.3913
75700	2.27991	0.317084	2.30643
75750	1.9426	0.645028	2.22542
75800	1.67752	0.891749	2.14873
75850	1.53558	0.983935	2.07684
75900	1.68569	0.766049	2.00875
75950	2.2699	0.255915	1.9433
76000	2.52948	-0.0106229	1.88074
76050	2.59509	-0.0782856	1.8213
76100	2.5173	-0.0453341	1.76521
76150	2.59671	-0.124351	1.71271
76200	2.75273	-0.278498	1.66402
76250	2.96275	-0.473052	1.61938
76300	3.12984	-0.597164	1.57902
76350	3.0165	-0.484689	1.54318
76400	2.72968	-0.23603	1.51209
76450	2.51897	-0.0633016	1.48598
76500	2.49631	-0.0692435	1.46509
76550	2.65749	-0.254396	1.44965
76600	2.9559	-0.574231	1.43988
76650	3.28742	-0.877108	1.73599
76700	3.20315	-0.805661	1.72714
76750	2.73174	-0.417266	1.71411
76800	2.31852	-0.0642887	1.69708
76850	2.0727	0.115156	1.67626
76900	2.11545	0.070126	1.65182
76950	2.17134	-0.00449359	1.62396
77000	2.22911	-0.0900544	1.59288
77050	2.33966	-0.225316	1.55876
77100	2.4938	-0.390474	1.5218
77150	2.6133	-0.496126	1.48218
77200	2.55755	-0.441324	1.4401
77250	2.38271	-0.269052	1.39575
77300	2.15209	-0.052773	1.34931
77350	1.97491	0.104603	1.30099
77400	1.93396	0.148617	1.25097
77450	1.94978	0.157039	1.19945
77500	1.88804	0.229717	1.1466
77550	1.7676	0.351738	1.09264
77600	1.6329	0.486697	1.03774
77650	1.53358	0.561937	0.9821
77700	1.60818	0.495455	0.92591
77750	1.69429	0.423621	0.86936
77800	1.73764	0.404353	0.812643
77850	1.73482	0.413366	0.755949
77900	1.66856	0.464612	0.69947
77950	1.55948	0.55928	0.643396
78000	1.44515	0.629199	0.587919
78050	1.60161	0.515242	0.533231
78100	1.71901	0.437	0.479522
78150	1.6873	0.481574	0.426984
78200	1.59485	0.575181	0.375808
78250	1.5698	0.629826	0.326185
78300	1.57275	0.673832	0.278306
78350	1.53033	0.736814	0.232363
78400	1.52227	0.775681	0.26241
78450	1.40942	0.899391	0.369105
78500	1.18933	1.07239	0.442545
78550	1.17184	1.09853	0.459607
78600	1.19551	1.07361	0.471336
78650	1.26055	1.01461	0.479085
78700	1.34115	0.991803	0.484204
78750	1.11788	1.17377	0.488046
78800	0.995076	1.2887	0.491961
78850	0.967811	1.32507	0.497303
78900	0.931099	1.34407	0.501624
78950	1.00066	1.25781	0.509629
79000	1.24484	1.03708	0.523361
79050	1.47091	0.861981	0.542
79100	1.42371	0.91339	0.581329
79150	1.24668	1.05419	0.654939
79200	1.23399	1.06174	0.758724
79250	1.32615	1.02694	0.888578
79300	1.11839	1.22678	1.04039
79350	0.789124	1.4846	1.21006
79400	0.806332	1.42579	1.39586
79450	1.23618	1.07884	1.59678
79500	1.38205	0.958402	1.80981
79550	1.22489	1.08653	2.03194
79600	1.0685	1.20986	2.26015
79650	1.08275	1.18535	2.49144
79700	1.21374	1.08101	2.72278
79750	1.21537	1.05679	2.95118
79800	1.25388	0.966525	3.1736
79850	1.58669	0.530943	3.38704
79900	2.64891	-0.504954	3.58849
79950	3.9223	-1.63173	3.77494
80000	4.47824	-2.01885	3.94336
80050	3.75541	-1.58041	4.09075
80100	4.13688	-1.75696	4.2141
80150	3.95288	-1.58031	4.31038
80200	3.59529	-1.40023	4.3766
80250	4.25183	-2.17131	4.40973
80300	6.14542	-3.20632	4.40676
80350	3.71345	-1.2107	4.38442
80400	1.71759	0.420667	4.36147
80450	2.11452	0.0682724	4.33799
80500	3.49912	-1.15163	4.31402
80550	4.47222	-2.07759	4.28963
80600	5.01515	-2.48051	4.26487
80650	4.55923	-2.13729	4.2398
80700	4.27906	-2.025	4.21449
80750	5.07742	-2.71931	4.18898
80800	5.82345	-3.22253	4.16335
80850	5.15041	-2.31574	4.1334
80900	2.44262	-0.143804	4.09523
80950	1.8973	0.518385	4.04927
81000	1.8563	0.551799	3.99598
81050	2.27569	0.185306	3.93579
81100	2.8007	-0.263456	3.86915
81150	3.07243	-0.499274	3.79651
81200	3.10284	-0.513284	3.7183
81250	2.98611	-0.410033	3.63499
81300	2.93018	-0.360857	3.547
81350	3.00688	-0.418581	3.45478
81400	3.10969	-0.493263	3.35879
81450	3.1343	-0.494695	3.25945
81500	3.05543	-0.43175	3.15723
81550	3.08932	-0.467474	3.05256
81600	3.26057	-0.598182	2.94589
81650	3.33742	-0.617584	2.83766
81700	3.12603	-0.407939	2.72832
81750	2.89338	-0.117786	2.61831
81800	2.42319	0.315313	2.50808
81850	2.13797	0.606073	2.39807
81900	2.0041	0.74885	2.43044
81950	2.00175	0.784796	2.36212
82000	1.97949	0.821553	2.27944
82050	1.95591	0.855119	2.20043
82100	1.95231	0.864726	2.12386
82150	1.99819	0.837775	2.05182
82200	2.03748	0.821767	1.97989
82250	2.03408	0.857198	1.90366
82300	1.91081	0.971187	1.8187
82350	1.815	1.03811	1.72059
82400	1.88126	0.89327	1.61557
82450	2.44222	0.352217	1.51302
82500	3.04939	-0.242885	1.41332
82550	3.45787	-0.572921	1.31683
82600	3.11626	-0.320508	1.2239
82650	2.75849	-0.0399428	1.1349
82700	2.69839	0.0163857	1.05019
82750	2.70709	-0.000287924	0.970136
82800	2.72086	-0.0261072	0.895099
82850	2.67148	-0.0233908	0.82544
82900	2.62766	-0.00595225	0.761521
82950	2.5858	0.0296023	0.703705
83000	2.52867	0.0961562	0.652354
83050	2.36975	0.243981	0.60783
83100	2.13853	0.427593	0.570496
83150	2.00839	0.52913	0.540712
83200	1.92544	0.582202	0.518842
83250	1.87914	0.593247	0.505249
83300	1.8789	0.531906	0.500293
83350	2.02131	0.309093	0.845071
83400	2.42049	-0.191947	1.62584
83450	3.3046	-1.06894	2.46071
83500	4.29296	-1.93771	2.96778
83550	4.61379	-2.08874	3.11826
83600	3.62199	-1.24631	3.11498
83650	2.81682	-0.514438	3.10638
83700	2.45013	-0.155442	3.09269
83750	2.24982	0.0169675	3.07413
83800	2.21081	0.0494057	3.05092
83850	2.23072	0.0295634	3.02329
83900	2.23867	0.0352038	2.99146
83950	2.12815	0.0891687	2.95565
84000	2.25123	-0.0378444	2.91609
84050	2.48571	-0.258735	2.873
84100	2.67866	-0.480136	2.82659
84150	2.96989	-0.775012	2.77711
84200	3.22378	-1.00372	2.72477
84250	3.1588	-0.93939	2.66978
84300	2.78853	-0.655153	2.61239
84350	2.67412	-0.547989	2.5528
84400	2.69868	-0.573149	2.49124
84450	2.78945	-0.658037	2.42794
84500	2.86376	-0.701551	2.36312
84550	2.73982	-0.581137	2.29701
84600	2.51637	-0.389672	2.22981
84650	2.37422	-0.352526	2.16177
84700	2.78029	-0.683251	2.0931
84750	2.89894	-0.652224	2.02402
84800	1.87928	0.240519	1.95477
84850	0.880541	1.01984	1.88555
84900	0.998716	0.927001	1.81869
84950	1.398	0.61565	1.75637
85000	1.37061	0.706072	1.69865
85050	0.737851	1.14247	1.64557
85100	0.908997	0.951979	1.59717
85150	1.56411	0.348277	1.55351
85200	2.17716	-0.212702	1.51462
85250	2.50415	-0.461266	1.48057
85300	2.25705	-0.183817	1.45139
85350	1.56065	0.479664	1.42713
85400	0.819728	1.06371	1.40784
85450	0.929345	0.926303	1.39357
85500	1.58986	0.342375	1.38435
85550	2.06773	-0.0694103	1.38025
85600	2.07729	-0.0990096	1.3813
85650	1.98222	-0.00199523	1.38756
85700	1.83587	0.193471	1.39907
85750	1.40199	0.597958	1.41587
85800	1.03508	0.954418	1.43802
85850	0.803288	1.17707	1.46556
85900	0.727601	1.21934	1.49853
85950	0.938401	0.987718	1.537
86000	1.39235	0.554197	1.58099
86050	1.78287	0.218937	1.63056
86100	1.72468	0.251968	1.70831
86150	1.49687	0.431827	1.82999
86200	1.4193	0.469789	1.9854
86250	1.63878	0.258248	2.16432
86300	1.96504	-0.0471288	2.35655
86350	2.2339	-0.30444	2.55186
86400	2.41709	-0.47092	2.74005
86450	2.47062	-0.561875	2.91091
86500	2.68464	-0.751003	3.05422
86550	2.84572	-0.820671	3.16921
86600	2.46334	-0.380985	3.25806
86650	1.48847	0.538417	3.34422
86700	0.534294	1.38659	3.42738
86750	0.16671	1.55666	3.50725
86800	1.16939	0.695623	3.58353
86850	1.9974	-0.0280039	3.65594
86900	2.15779	-0.133221	3.72417
86950	1.7062	0.175086	3.78793
87000	1.79453	0.17714	3.84693
87050	1.62913	0.387187	3.90086
87100	1.08953	0.934342	3.94944
87150	0.327355	1.61071	3.99237
87200	-0.0577944	2.02237	4.02935
87250	-0.431859	2.398	4.06009
87300	-0.841623	2.73155	4.08429
87350	-0.859778	2.67653	4.10077
87400	-0.248603	2.03664	4.1086
87450	0.904323	1.00072	4.10793
87500	1.73515	0.173939	4.09889
87550	2.46873	-0.545112	4.08161
87600	3.1571	-1.15468	4.05623
87650	3.48437	-1.42912	4.02287
87700	3.44015	-1.31567	3.98207
87750	2.89216	-0.87171	3.93449
87800	2.72826	-0.645544	3.8805
87850	2.40488	-0.343678	3.82047
87900	2.15602	-0.161737	3.75474
87950	2.38422	-0.30558	3.68369
88000	2.45337	-0.35874	3.60768
88050	2.44765	-0.348265	3.52706
88100	2.43951	-0.310835	3.4422
88150	2.30376	-0.19388	3.35346
88200	2.25375	-0.193358	3.2612
88250	2.56647	-0.429845	3.16578
88300	2.66658	-0.510293	3.06757
88350	2.62865	-0.445908	2.96692
88400	2.47104	-0.281663	2.8642
88450	2.33091	-0.133276	2.75977
88500	2.26967	-0.0820798	2.65398
88550	2.41241	-0.203648	2.54721
88600	2.62442	-0.391923	2.43981
88650	2.81577	-0.543243	2.33215
88700	2.85637	-0.538702	2.22458
88750	2.66809	-0.348506	2.11747
88800	2.46132	-0.145093	2.01117
88850	2.3406	-0.0333367	1.90606
88900	2.33248	-0.0310447	1.80249
88950	2.3679	-0.0765088	1.70082
89000	2.40951	-0.102104	1.60142
89050	2.31399	-0.0366427	1.50464
89100	2.30623	-0.0449454	1.41084
89150	2.43822	-0.14377	1.3204
89200	2.49678	-0.201396	1.23367
89250	2.61995	-0.308421	1.15101
89300	2.83231	-0.469583	1.07278
89350	2.961	-0.566147	0.999349
89400	2.98957	-0.57797	0.931073
89450	2.95227	-0.535787	0.868314
89500	2.90947	-0.483031	0.811433
89550	2.84173	-0.400653	0.760794
89600	2.67346	-0.227013	0.716756
89650	2.43084	0.0215356	0.679682
89700	2.15134	0.252259	0.649933
89750	2.18171	0.243988	0.62787
89800	2.27701	0.177208	0.611085
89850	2.29766	0.138858	0.597017
89900	2.45595	0.00236673	0.585797
89950	2.62488	-0.148717	0.577554
90000	2.73643	-0.249137	0.57242
90050	2.74396	-0.270581	0.570524
90100	2.72721	-0.277196	0.571998
90150	2.74505	-0.306887	0.576971
90200	2.73581	-0.318805	0.587216
90250	2.71494	-0.31537	0.604118
90300	2.68747	-0.294186	0.62723
90350	2.63851	-0.253237	0.656102
90400	2.60726	-0.225719	0.690286
90450	2.6137	-0.229107	0.729332
90500	2.63455	-0.252058	0.772793
90550	2.67023	-0.291403	0.820219
90600	2.73275	-0.345514	0.871162
90650	2.75677	-0.369818	0.925173
90700	2.73697	-0.353007	0.981804
90750	2.66023	-0.30559	1.04061
90800	2.65523	-0.313745	1.10113
90850	2.69477	-0.363624	1.16292
90900	2.77707	-0.444206	1.22555
90950	2.85681	-0.527723	1.28854
91000	2.95622	-0.635225	1.35147
91050	3.10125	-0.77436	1.41387
91100	3.20089	-0.875122	1.4753
91150	3.21119	-0.912217	1.53532
91200	3.21538	-0.940732	1.59458
91250	3.24613	-0.953757	1.63977
91300	3.13096	-0.759815	1.67442
91350	2.50881	-0.103919	1.71028
91400	1.50777	0.786645	1.74741
91450	1.0194	1.15454	1.78589
91500	1.51127	0.696554	1.82577
91550	2.32522	-0.0370854	1.86712
91600	2.90998	-0.578614	1.91001
91650	3.21937	-0.853813	1.9545
91700	3.27255	-0.896658	2.00065
91750	3.22741	-0.863342	2.04855
91800	3.29807	-0.910356	2.09824
91850	3.39377	-0.959183	2.14979
91900	3.33269	-0.866014	2.20453
91950	3.09491	-0.565674	2.26368
92000	2.47695	0.0793364	2.32715
92050	1.56097	0.803437	2.39486
92100	1.58604	0.853214	2.46674
92150	1.59482	0.880321	2.54271
92200	1.34564	1.16234	2.62267
92250	0.74157	1.66139	2.70655
92300	0.523425	1.87279	2.93855
92350	0.480934	1.90757	2.99577
92400	0.494929	1.87394	3.01957
92450	0.579866	1.78649	3.04426
92500	0.67062	1.68703	3.06976
92550	0.788355	1.55713	3.096
92600	0.965016	1.37331	3.1229
92650	1.18881	1.17069	3.15038
92700	1.29567	1.02915	3.17837
92750	1.51452	0.786931	3.20678
92800	1.88207	0.403889	3.23555
92850	2.37616	-0.0301351	3.26458
92900	2.5667	-0.204636	3.29381
92950	2.51707	-0.136707	3.32316
93000	2.25946	0.0233617	3.35255
93050	2.44905	-0.102396	3.3819
93100	2.47127	-0.051429	3.41113
93150	1.99264	0.413414	3.44017
93200	1.34425	0.984808	3.46894
93250	1.02432	1.2097	3.49737
93300	1.35604	0.871533	3.52537
93350	1.9913	0.298711	3.55286
93400	2.39196	-0.074374	3.57978
93450	2.5128	-0.150049	3.60604
93500	2.2362	0.123078	3.63156
93550	1.77798	0.58856	3.65627
93600	1.16803	1.19978	3.68009
93650	0.445073	1.72549	3.70294
93700	0.736176	1.3979	3.72266
93750	1.65838	0.508913	3.73732
93800	2.63684	-0.386598	3.74722
93850	3.13811	-0.910377	3.75267
93900	3.53171	-1.27091	3.75396
93950	3.71902	-1.39959	3.7514
94000	3.55246	-1.32	3.74527
94050	3.78006	-1.44278	3.7359
94100	3.63818	-1.29331	3.72356
94150	3.29331	-1.11532	3.70857
94200	3.75792	-1.51539	3.69123
94250	4.17463	-1.94525	3.67183
94300	4.57601	-2.29136	3.65067
94350	4.57819	-2.30068	3.62655
94400	4.33434	-2.06883	3.59081
94450	3.92221	-1.67425	3.54983
94500	3.41241	-1.21036	3.50439
94550	3.02647	-0.798297	3.45522
94600	2.5218	-0.250499	3.4031
94650	1.74113	0.438679	3.34878
94700	1.35501	0.781882	3.29302
94750	1.38923	0.738592	3.23658
94800	1.70129	0.640922	3.18021
94850	1.03234	1.12782	3.12468
94900	1.04811	1.07348	3.06852
94950	1.71261	0.518731	3.00998
95000	2.20589	0.102621	2.94937
95050	2.35379	-0.0259724	2.88699
95100	2.39502	-0.0434097	2.82314
95150	2.40299	0.00476375	2.75812
95200	2.2214	0.177044	2.69224
95250	2.13085	0.255015	2.6258
95300	2.26137	0.19481	2.55911
95350	2.19167	0.228189	2.49247
95400	2.30158	0.0914226	2.42618
95450	2.67704	-0.173737	2.36055
95500	2.58731	-0.10331	2.29588
95550	2.4334	0.0442906	2.23247
95600	2.32721	0.143589	2.17062
95650	2.30574	0.170184	2.11065
95700	2.31063	0.174586	2.05285
95750	2.31645	0.193642	1.99753
95800	2.25804	0.252609	1.94499
95850	2.24425	0.266746	1.89553
95900	2.29206	0.215919	1.84946
95950	2.38101	0.130774	1.80709
96000	2.42956	0.0803173	1.76871
96050	2.42544	0.088495	1.73462
96100	2.35512	0.103677	1.70514
96150	2.58471	-0.111012	1.68057
96200	2.93467	-0.287191	1.6612
96250	2.48565	0.0429825	1.64735
96300	2.42859	0.096084	1.63931
96350	2.60923	-0.0822149	1.63739
96400	2.89693	-0.267655	1.6419
96450	2.67643	-0.0792774	1.65255
96500	2.39727	0.166042	1.6685
96550	2.25823	0.259136	1.68917
96600	2.4085	0.140665	1.71399
96650	2.46865	0.0935067	1.74238
96700	2.38365	0.202505	1.77377
96750	2.08304	0.492535	1.8076
96800	1.7134	0.849965	1.84328
96850	1.33263	1.19699	1.88024
96900	1.05321	1.41754	1.91792
96950	1.03349	1.3796	1.95539
97000	1.33741	1.04654	1.99184
97050	1.86272	0.611454	2.02684
97100	1.94644	0.537324	2.05994
97150	1.772	0.686607	2.09073
97200	1.63652	0.734737	2.11876
97250	2.03958	0.422684	2.14361
97300	2.22944	0.219314	2.16484
97350	2.45334	-0.0373235	2.18202
97400	2.93429	-0.446665	2.19471
97450	3.25206	-0.73152	2.20249
97500	3.46409	-0.888521	2.20492
97550	3.44971	-0.880102	2.20415
97600	3.46032	-0.873915	2.20269
97650	3.4666	-0.866203	2.2006
97700	3.43588	-0.835198	2.19797
97750	3.40012	-0.774174	2.19489
97800	3.22886	-0.633914	2.19143
97850	3.17368	-0.562534	2.18768
97900	3.08681	-0.481162	2.18372
97950	3.03336	-0.43802	2.17964
98000	3.06611	-0.4619	2.1755
98050	3.09214	-0.455101	2.17141
98100	2.94614	-0.300487	2.16744
98150	2.69692	-0.0917821	2.16366
98200	2.64512	-0.0409204	2.16017
98250	2.70309	-0.0437612	2.15705
98300	2.52727	0.129681	2.15437
98350	2.28341	0.376723	2.15222
98400	2.00722	0.657522	2.15069
98450	1.69339	0.927868	2.14985
98500	1.58205	1.00451	2.14978
98550	1.72286	0.829098	2.14991
98600	2.15185	0.454098	2.14961
98650	2.41722	0.210355	2.14887
98700	2.50977	0.142573	2.14772
98750	2.39424	0.188815	2.14615
98800	2.55485	0.0159822	2.14419
98850	2.90187	-0.338274	2.14183
98900	3.375	-0.685856	2.13909
98950	3.22147	-0.628761	2.13597
99000	3.32804	-0.669204	2.13248
99050	3.19865	-0.537511	2.12864
99100	2.98639	-0.354445	2.12445
99150	2.93082	-0.303984	2.11991
99200	2.9945	-0.367915	2.11505
99250	3.13503	-0.514379	2.10986
99300	3.37502	-0.658243	2.10436
99350	3.18927	-0.407791	2.09855
99400	2.55608	0.1384	2.09244
99450	2.32204	0.370948	2.08605
99500	2.39504	0.318536	2.07937
99550	2.61526	0.158115	2.07243
99600	2.69172	0.106127	2.06522
99650	2.66247	0.150648	2.05776
99700	2.54217	0.26686	2.05006
99750	2.39101	0.386101	2.04212
99800	2.3344	0.361489	2.03395
99850	2.63799	0.0108387	2.02556
[truncated: 5,105 more rows]
